# Supplementary material for: Key Components of Different Plant Defense Pathways Are Dispensable for Powdery Mildew Resistance of the Arabidopsis mlo2 mlo6 mlo12 Triple Mutant
Source: Front Plant Sci. 2017 Jun 19;8:1006. doi: 10.3389/fpls.2017.01006 (PMC5475338; doi:10.3389/fpls.2017.01006)
Supplement: Supplementary file 1 [file Table1.XLSX]

## Sheet: A) mlo2 mlo6 mlo12 vs. Col-0
Table S1. Microarray analyses of mlo2 mlo6 mlo12 and Col-0 after inoculation with G. orontii. Comparative transcriptome analyses were conducted with 4-week-old plants prior (0h) and at 8 and 12 hpi with G. orontii. Genes with a statistically significant (P ≤ 0.05; blue cell color) and at least two-fold change in transcript abundance are indicated with red (induced) or green (repressed) cell color…
A) Microarray analysis of mlo2-5 mlo6-2 mlo12-1 vs. Col-0.
Changes considered as significantly ( P≤ 0.05) induced (> 2-fold or > 1-fold log) are marked in red.
Changes considered as significantly ( P≤ 0.05) repressed (< 0.5-fold or < -1-fold log) are marked in green.
P-values < 0.05 are marked in blue.
				0h mlo2 mlo6 mlo12 vs. Col-0			8h mlo2 mlo6 mlo12 vs. Col-0			12h mlo2 mlo6 mlo12 vs. Col-0
Gene ID	Tair Link	affyID	Description	M (log fold change)	fold change	P-Value	M (log fold change)	fold change	P-Value	M (log fold change)	fold change	P-Value
AT3G43250	Tairlink	256940_at	unknown protein	3.11971	8.69211	5.66992e-07	2.97535	7.86448	1.00522e-06	3.10864	8.6257	5.92052e-07
At2G30770	Tairlink	267567_at	CYP71A13, CYTOCHROME P450, FAMILY 71, SUBFAMILY A, POLYPEPTIDE 13	0.139519	1.10154	0.779498	2.67579	6.3899	7.32457e-05	1.98807	3.96707	0.00108807
AT3G26830	Tairlink	258277_at	PAD3, CYP71B15, Mutations in pad3 are defective in biosynthesis of the indole derived phytoalexin camalexin. Encodes a cytochrome P450 enzyme that catalyzes the conversion of dihydrocamalexic acid to camalexin.	-0.0704397	0.952348	0.897239	2.60917	6.10152	0.000226143	1.19168	2.28419	0.0425602
AT1G14870	Tairlink	262832_s_at	similar to unknown protein [Arabidopsis thaliana] (TAIR:AT5G35525.1); similar to Os02g0579800 [Oryza sativa (japonica cultivar-group)] (GB:NP_001047231.1); similar to Uncharacterized Cys-rich domain [Medicago truncatula] (GB:ABE80519.1); similar to Os03g0830500 [Oryza sativa (japonica cultivar-group)] (GB:NP_001051787.1); contains InterPro domain Protein of unknown function Cys-rich; (InterPro:IP…	0.0121304	1.00844	0.983898	2.59199	6.0293	0.000574433	0.706176	1.63147	0.251165
AT5G44420	Tairlink	249052_at	Encodes an ethylene- and jasmonate-responsive plant defensin. mRNA levels are not responsive to salicylic acid treatment; although jasmonate and salicylic acid can act synergistically to enhance the expression of this gene.	-0.286002	0.820172	0.423632	2.33503	5.04562	8.21347e-06	2.64576	6.25825	1.95989e-06
AT5G61160	Tairlink	247573_at	AACT1 (ANTHOCYANIN 5-AROMATIC ACYLTRANSFERASE 1); transferase; similar to transferase family protein [Arabidopsis thaliana] (TAIR:AT3G29680.1); similar to AT5g39050/MXF12_60 [Medicago truncatula] (GB:ABE91277.1); contains InterPro domain Transferase; (InterPro:IPR003480)	-0.173946	0.886415	0.823012	2.31373	4.97167	0.00872958	2.62552	6.17105	0.00383175
AT3G57240	Tairlink	251673_at	encodes a member of glycosyl hydrolase family 17	0.0522934	1.03691	0.917833	2.23951	4.72238	0.000464652	0.369918	1.29228	0.469597
AT3G49620	Tairlink	252265_at	encodes a protein similar to 2-oxoacid-dependent dioxygenase. Expression is induced after 24 hours of dark treatment, in senescing leaves and treatment with exogenous photosynthesis inhibitor. Induction of gene expression was suppressed in excised leaves supplied with sugar. The authors suggest that the gene's expression pattern is responding to the level of sugar in the cell.	-0.00701336	0.995151	0.994056	2.23871	4.71975	0.0292284	2.87569	7.33954	0.00745682
AT3G04720	Tairlink	258791_at	Encodes a protein similar to the antifungal chitin-binding protein hevein from rubber tree latex. mRNA levels increase in response to ethylene and turnip crinkle virus infection. (PR4)	-0.345486	0.787043	0.503148	2.08999	4.25745	0.00091101	1.4945	2.81767	0.00983317
AT2G02930	Tairlink	266746_s_at	Encodes glutathione transferase belonging to the phi class of GSTs. Naming convention according to Wagner et al. (2002).	-0.167966	0.890097	0.770323	2.04337	4.12206	0.00265875	1.24902	2.3768	0.0434968
AT2G29460	Tairlink	266267_at	Encodes glutathione transferase belonging to the tau class of GSTs. Naming convention according to Wagner et al. (2002).	0.228384	1.17152	0.701109	2.03035	4.08504	0.00351439	1.89414	3.71701	0.00563143
AT4G16260	Tairlink	245393_at	glycosyl hydrolase family 17 protein; similar to BG1 (BETA-1,3-GLUCANASE 1), hydrolase, hydrolyzing O-glycosyl compounds [Arabidopsis thaliana] (TAIR:AT3G57270.1); similar to beta-1,3-glucanase [Hevea brasiliensis] (GB:ABG49448.1); contains InterPro domain Glycoside hydrolase, family 17; (InterPro:IPR000490)	-0.100212	0.932896	0.836021	1.98961	3.9713	0.000857854	2.5333	5.78894	9.53275e-05
AT1G13470	Tairlink	259385_at	similar to unknown protein [Arabidopsis thaliana] (TAIR:AT1G13520.1); similar to hypothetical protein [Oryza sativa (japonica cultivar-group)] (GB:BAC99699.1); contains InterPro domain Protein of unknown function DUF1262; (InterPro:IPR010683)	0.152974	1.11186	0.812865	1.96276	3.89808	0.00767889	1.05701	2.08061	0.117224
AT2G24850	Tairlink	263539_at	Encodes a tyrosine aminotransferase that is responsive to treatment with jasmonic acid. (TAT3)	-0.0238006	0.983638	0.947938	1.95367	3.87359	7.55703e-05	1.50433	2.83692	0.000832701
AT2G26020	Tairlink	257365_x_at	PDF1.2b (plant defensin 1.2b); Identical to Probable cysteine-rich antifungal protein At2g26020 precursor (AFP) [Arabidopsis Thaliana] (GB:O80994); similar to PDF1.2c (plant defensin 1.2c) [Arabidopsis thaliana] (TAIR:AT5G44430.1); similar to PDF1.2 (Low-molecular-weight cysteine-rich 77) [Arabidopsis thaliana] (TAIR:AT5G44420.1); similar to antifungal protein [Sinapis alba] (GB:AAY15221.1); cont…	0.462694	1.37811	0.42104	1.94676	3.85506	0.00348888	2.83691	7.14487	0.000152116
AT2G14610	Tairlink	266385_at	PR1 gene expression is induced in response to a variety of pathogens. It is a useful molecular marker for the SAR response. Though the Genbank record for the cDNA associated to this gene is called 'PR-1-like', the sequence actually corresponds to PR1. Expression of this gene is salicylic-acid responsive.	-0.252321	0.839545	0.544521	1.83082	3.55739	0.000458278	1.00453	2.0063	0.0264649
AT2G26560	Tairlink	245038_at	encodes a lipid acyl hydrolase with wide substrate specificity that accumulates upon infection by fungal and bacterial pathogens. Protein is localized in the cytoplasm in healthy leaves, and in membranes in infected cells.	-0.109993	0.926592	0.864056	1.82029	3.53153	0.0116843	0.925485	1.89932	0.163917
AT1G67810	Tairlink	245193_at	Fe-S metabolism associated domain-containing protein; similar to QS (QUINOLINATE SYNTHASE), quinolinate synthetase A [Arabidopsis thaliana] (TAIR:AT5G50210.1); similar to Os12g0290300 [Oryza sativa (japonica cultivar-group)] (GB:NP_001066600.1); similar to hypothetical protein tll1089 [Thermosynechococcus elongatus BP-1] (GB:NP_681880.1); similar to Os09g0270900 [Oryza sativa (japonica cultivar-g…	0.59592	1.51144	0.35139	1.81844	3.52701	0.0104841	1.4503	2.73266	0.0338481
AT2G43570	Tairlink	260568_at	chitinase, putative; similar to chitinase, putative [Arabidopsis thaliana] (TAIR:AT2G43590.1); similar to chitinase class 4-like protein [Brassica napus] (GB:AAK62047.1); contains InterPro domain Chitin-binding, type 1; (InterPro:IPR001002); contains InterPro domain Glycoside hydrolase, family 19; (InterPro:IPR000726)	-0.120694	0.919745	0.706812	1.80745	3.50022	4.44888e-05	1.50433	2.83693	0.00026703
AT3G11340	Tairlink	256252_at	UDP-glucoronosyl/UDP-glucosyl transferase family protein; similar to UGT76C2 (UDP-glucosyl transferase 76C2), UDP-glycosyltransferase/ transferase, transferring glycosyl groups [Arabidopsis thaliana] (TAIR:AT5G05860.1); similar to UDP-glucose: chalcononaringenin 2'-O-glucosyltransferase [Dianthus caryophyllus] (GB:BAD52007.1); contains InterPro domain UDP-glucuronosyl/UDP-glucosyltransferase; (In…	0.191515	1.14196	0.761672	1.7661	3.40134	0.012508	0.57752	1.49228	0.366615
AT4G18250	Tairlink	254660_at	receptor serine/threonine kinase, putative; similar to receptor serine/threonine kinase, putative [Arabidopsis thaliana] (TAIR:AT1G70250.1); similar to PR5K (PR5-like receptor kinase), kinase/ transmembrane receptor protein serine/threonine kinase [Arabidopsis thaliana] (TAIR:AT5G38280.1); similar to receptor serine/threonine kinase PR5K (GB:AAC49208.1); contains InterPro domain Serine/threonine …	0.167335	1.12298	0.756038	1.76045	3.38804	0.00475307	1.16367	2.24027	0.0443435
At5G55420	Tairlink	248083_at	Encodes a Protease inhibitor/seed storage/LTP family protein [pseudogene]	-0.0859625	0.942156	0.90161	1.75248	3.36938	0.0220105	0.791273	1.7306	0.265574
AT5G38900	Tairlink	249481_at	DSBA oxidoreductase family protein; similar to DSBA oxidoreductase [Medicago truncatula] (GB:ABE87781.1); contains InterPro domain Thioredoxin-like fold; (InterPro:IPR012336); contains InterPro domain Thioredoxin fold; (InterPro:IPR012335); contains InterPro domain DSBA oxidoreductase; (InterPro:IPR001853); contains InterPro domain Disulphide-bond formation facilitator, insertion; (InterPro:IPR01…	-0.0979862	0.934336	0.859518	1.73088	3.3193	0.00641567	1.39348	2.62711	0.0221286
AT4G02380	Tairlink	255479_at	Encodes AtLEA5 (late embryogenesis abundant like protein). Also known as SENESCENCE-ASSOCIATED GENE 21 (SAG21). Has a role on oxidative stress tolerance. mRNA levels are elevated in response to various stresses.	0.0352802	1.02476	0.976173	1.70801	3.2671	0.162661	0.708038	1.63358	0.55142
AT3G16530	Tairlink	257206_at	Lectin like protein whose expression is induced upon treatment with chitin oligomers.	-0.250796	0.840432	0.608869	1.69493	3.23761	0.00315149	1.1638	2.24047	0.0288043
AT3G50480	Tairlink	252170_at	Homolog of RPW8	0.125839	1.09114	0.839772	1.6795	3.20318	0.0153488	0.457847	1.37349	0.465872
AT5G18470	Tairlink	249983_at	curculin-like (mannose-binding) lectin family protein; similar to lectin protein kinase family protein [Arabidopsis thaliana] (TAIR:AT1G67520.1); similar to Receptor protein kinase, putative [Solanum bulbocastanum] (GB:ABG29323.1); contains InterPro domain Curculin-like (mannose-binding) lectin; (InterPro:IPR001480)	0.320925	1.24913	0.500843	1.63502	3.10591	0.00326253	0.713493	1.63977	0.14635
AT3G23550	Tairlink	258100_at	MATE efflux family protein; similar to ALF5 (ABERRANT LATERAL ROOT FORMATION 5), antiporter/ transporter [Arabidopsis thaliana] (TAIR:AT3G23560.1); similar to hypothetical membrane protein-1 [Marchantia polymorpha] (GB:BAB71817.1); similar to Os07g0502200 [Oryza sativa (japonica cultivar-group)] (GB:NP_001059724.1); similar to Os07g0108200 [Oryza sativa (japonica cultivar-group)] (GB:NP_001058715…	0.198585	1.14757	0.801979	1.59978	3.03098	0.0580915	1.27251	2.41581	0.123221
AT2G35980	Tairlink	263948_at	NHL10, Encodes a protein whose sequence is similar to tobacco hairpin-induced gene (HIN1) and Arabidopsis non-race specific disease resistance gene (NDR1). Expression of this gene is induced by cucumber mosaic virus, spermine and during senescence. The gene product is localized to the chloroplast.	0.168764	1.12409	0.721764	1.59792	3.02708	0.00382966	0.445094	1.3614	0.353946
AT1G76960	Tairlink	264958_at	unknown protein	0.474506	1.38944	0.31059	1.57537	2.98011	0.00345898	1.9832	3.95369	0.000569715
AT1G57630	Tairlink	246405_at	disease resistance protein (TIR class), putative; similar to disease resistance protein (TIR-NBS-LRR class), putative [Arabidopsis thaliana] (TAIR:AT3G25510.1); similar to disease resistance-like protein 9 [Brassica rapa] (GB:AAV88086.1); contains InterPro domain Toll-Interleukin receptor; (InterPro:IPR000157)	-0.113949	0.924055	0.700605	1.56878	2.96654	8.34037e-05	1.20075	2.2986	0.000949344
AT1G78410	Tairlink	260804_at	VQ motif-containing protein; similar to Avr9/Cf-9 rapidly elicited protein 169 [Nicotiana tabacum] (GB:AAG43552.1); contains InterPro domain VQ; (InterPro:IPR008889)	0.201902	1.15021	0.649183	1.56435	2.95745	0.00276733	0.828454	1.77578	0.0766986
AT1G26380	Tairlink	261021_at	FAD-binding domain-containing protein; similar to FAD-binding domain-containing protein [Arabidopsis thaliana] (TAIR:AT1G26410.1); similar to FAD-binding domain-containing protein [Arabidopsis thaliana] (TAIR:AT1G26420.1); similar to FAD-binding domain-containing protein [Arabidopsis thaliana] (TAIR:AT1G26390.1); similar to FAD linked oxidase, N-terminal [Medicago truncatula] (GB:ABD32603.1); con…	0.00537253	1.00373	0.992022	1.55039	2.92895	0.0105429	1.09921	2.14238	0.0556059
AT5G52760	Tairlink	248322_at	heavy-metal-associated domain-containing protein; similar to heavy-metal-associated domain-containing protein [Arabidopsis thaliana] (TAIR:AT5G52750.1); similar to unknown [Populus tremuloides] (GB:AAO63778.1); contains InterPro domain Heavy metal transport/detoxification protein; (InterPro:IPR006121)	0.644646	1.56336	0.272015	1.52961	2.88709	0.0165448	0.557684	1.4719	0.339428
AT3G26210	Tairlink	257623_at	putative cytochrome P450	-0.0681789	0.953841	0.889871	1.52603	2.87992	0.00679211	-0.165122	0.891853	0.737775
AT5G55450	Tairlink	248062_at	protease inhibitor/seed storage/lipid transfer protein (LTP) family protein; similar to lipid binding [Arabidopsis thaliana] (TAIR:AT5G55410.2); similar to MtN5 [Medicago truncatula] (GB:CAA75593.1); contains InterPro domain Plant lipid transfer/seed storage/trypsin-alpha amylase inhibitor; (InterPro:IPR003612)	0.518745	1.43271	0.468851	1.51119	2.85045	0.0473624	0.510629	1.42467	0.475709
AT1G04980	Tairlink	261167_at	Encodes a protein disulfide isomerase-like (PDIL) protein, a member of a multigene family within the thioredoxin (TRX) superfamily.	0.0733415	1.05215	0.819212	1.49615	2.82089	0.000284906	0.121987	1.08823	0.704289
AT2G26440	Tairlink	245052_at	pectinesterase family protein; similar to pectinesterase family protein [Arabidopsis thaliana] (TAIR:AT1G02810.1); similar to papillar cell-specific pectin methylesterase-like protein [Brassica napus] (GB:AAK84428.1); similar to Os06g0193200 [Oryza sativa (japonica cultivar-group)] (GB:NP_001057041.1); contains InterPro domain Virulence factor, pectin lyase fold; (InterPro:IPR011050); contains In…	-0.341343	0.789306	0.426194	1.49374	2.81618	0.00285904	0.289159	1.22193	0.498915
AT5G25250	Tairlink	246927_s_at	similar to unknown protein [Arabidopsis thaliana] (TAIR:AT5G64870.1); similar to unknown protein [Arabidopsis thaliana] (TAIR:AT5G25260.1); similar to IMP dehydrogenase/GMP reductase [Medicago truncatula] (GB:ABE86648.1); similar to 80C09_16 [Brassica rapa subsp. pekinensis] (GB:AAZ41827.1); similar to nodulin [Glycine max] (GB:AAC72337.1); contains domain FLOTILLIN-RELATED (PTHR13806); contains …	-0.113543	0.924315	0.793058	1.47533	2.78047	0.00357434	1.13626	2.1981	0.017743
AT3G09940	Tairlink	258941_at	MDHAR (MONODEHYDROASCORBATE REDUCTASE); monodehydroascorbate reductase (NADH); Identical to Probable monodehydroascorbate reductase, cytoplasmic isoform 1 (EC 1.6.5.4) (MDAR 1) [Arabidopsis Thaliana] (GB:Q9SR59); similar to monodehydroascorbate reductase, putative [Arabidopsis thaliana] (TAIR:AT5G03630.1); similar to monodehydroascorbate reductase [Mesembryanthemum crystallinum] (GB:CAC82727.1); …	0.132103	1.09589	0.677062	1.47339	2.77674	0.000289094	1.04166	2.05859	0.00456244
AT3G01290	Tairlink	259272_at	band 7 family protein; similar to band 7 family protein [Arabidopsis thaliana] (TAIR:AT5G62740.1); similar to hypersensitive-induced reaction protein [Capsicum annuum] (GB:AAS98165.1); similar to Os10g0464000 [Oryza sativa (japonica cultivar-group)] (GB:NP_001064791.1); contains InterPro domain Stomatin; (InterPro:IPR001972); contains InterPro domain Band 7 protein; (InterPro:IPR001107)	0.533652	1.44759	0.571941	1.47153	2.77315	0.132381	0.511884	1.42591	0.587553
AT3G01830	Tairlink	258947_at	calmodulin-related protein, putative; similar to calcium-binding EF hand family protein [Arabidopsis thaliana] (TAIR:AT1G76650.1); similar to calmodulin-like protein [Datura metel] (GB:AAM95458.1); contains InterPro domain EF-Hand type; (InterPro:IPR011992); contains InterPro domain Calcium-binding EF-hand; (InterPro:IPR002048)	0.192321	1.1426	0.625896	1.46571	2.762	0.0018617	0.58285	1.49781	0.152678
AT1G17745	Tairlink	259403_at	encodes a 3-Phosphoglycerate dehydrogenase	0.220111	1.16482	0.384075	1.43714	2.70783	3.61966e-05	1.30086	2.46376	9.94166e-05
AT1G21120	Tairlink	261449_at	O-methyltransferase, putative; similar to O-methyltransferase, putative [Arabidopsis thaliana] (TAIR:AT1G21100.1); similar to O-methyltransferase, putative [Arabidopsis thaliana] (TAIR:AT1G21110.1); similar to O-methyltransferase, putative [Arabidopsis thaliana] (TAIR:AT1G21130.1); similar to phloroglucinol O-methyltransferase [Rosa chinensis var. spontanea] (GB:BAD18975.1); contains InterPro dom…	0.187998	1.13918	0.687014	1.42964	2.6938	0.00718626	0.368536	1.29104	0.433338
AT5G52750	Tairlink	248327_at	heavy-metal-associated domain-containing protein; similar to heavy-metal-associated domain-containing protein [Arabidopsis thaliana] (TAIR:AT5G52760.1); similar to unknown [Populus tremuloides] (GB:AAO63778.1); contains InterPro domain Heavy metal transport/detoxification protein; (InterPro:IPR006121)	0.39973	1.31926	0.378841	1.42956	2.69365	0.00563785	0.313268	1.24252	0.48811
AT1G26420	Tairlink	261005_at	FAD-binding domain-containing protein; similar to FAD-binding domain-containing protein [Arabidopsis thaliana] (TAIR:AT1G26410.1); similar to FAD-binding domain-containing protein [Arabidopsis thaliana] (TAIR:AT1G26380.1); similar to FAD-binding domain-containing protein [Arabidopsis thaliana] (TAIR:AT1G26390.1); similar to FAD linked oxidase, N-terminal [Medicago truncatula] (GB:ABD32603.1); con…	0.178495	1.1317	0.730638	1.42256	2.68061	0.0138951	0.762331	1.69623	0.155336
AT3G54640	Tairlink	251847_at	Catalyzes the conversion of indole-3-glycerolphosphate to indole, the penultimate reaction in the biosynthesis of tryptophan. Functions as a heterocomplex with tryptophan synthase beta subunit (TSA2).	-0.123179	0.918162	0.626843	1.4152	2.66696	4.768e-05	1.32979	2.51365	8.93862e-05
AT3G60540	Tairlink	251422_at	sec61beta family protein; similar to SEC61 BETA (suppressors of secretion-defective 61 Beta) [Arabidopsis thaliana] (TAIR:AT2G45070.4); similar to Sec61beta [Medicago truncatula] (GB:ABE79095.1); contains InterPro domain Sec61beta; (InterPro:IPR005609)	0.111911	1.08066	0.772989	1.39251	2.62535	0.00246134	0.164818	1.12102	0.671483
AT4G38540	Tairlink	252993_at	monooxygenase, putative (MO2); similar to monooxygenase, putative (MO3) [Arabidopsis thaliana] (TAIR:AT5G05320.1); similar to monooxygenase [Solanum tuberosum] (GB:BAC23045.1); similar to Os03g0154100 [Oryza sativa (japonica cultivar-group)] (GB:NP_001049002.1); similar to Os03g0153900 [Oryza sativa (japonica cultivar-group)] (GB:NP_001049000.1); contains InterPro domain FAD dependent oxidoreduct…	0.0132793	1.00925	0.97624	1.38606	2.61363	0.00667521	1.26154	2.39752	0.0118131
AT3G57260	Tairlink	251625_at	beta 1,3-glucanase	0.121844	1.08812	0.793139	1.37225	2.58875	0.00910836	1.76452	3.39761	0.00160996
AT3G28930	Tairlink	258002_at	avrRpt2-induced gene that exhibits RPS2- and avrRpt2-dependent induction early after infection with Pseudomonas syringae pv maculicola strain ES4326 carrying avrRpt2	0.138898	1.10106	0.69795	1.36418	2.5743	0.00154718	0.801957	1.74346	0.0378068
AT3G09410	Tairlink	259033_at	pectinacetylesterase family protein; similar to pectinacetylesterase family protein [Arabidopsis thaliana] (TAIR:AT5G23870.1); similar to Pectinacetylesterase [Medicago truncatula] (GB:ABD33181.1); similar to Os01g0974500 [Oryza sativa (japonica cultivar-group)] (GB:NP_001045555.1); contains InterPro domain Pectinacetylesterase; (InterPro:IPR004963)	-0.0442227	0.969812	0.924549	1.35846	2.56411	0.0100333	1.35115	2.55115	0.0103591
AT3G22600	Tairlink	256933_at	protease inhibitor/seed storage/lipid transfer protein (LTP) family protein; similar to protease inhibitor/seed storage/lipid transfer protein (LTP) family protein [Arabidopsis thaliana] (TAIR:AT4G14815.1); similar to Plant lipid transfer protein/Par allergen [Medicago truncatula] (GB:ABE87133.1); contains InterPro domain Plant lipid transfer protein/Par allergen; (InterPro:IPR000528); contains I…	0.208208	1.15525	0.475957	1.35137	2.55155	0.000283928	0.972223	1.96186	0.00399492
AT4G12480	Tairlink	254805_at	a putative lipid transfer protein, vernalization-responsive and cold-induced	0.174108	1.12827	0.811794	1.34682	2.54351	0.0809855	0.53029	1.44422	0.471956
AT5G10760	Tairlink	250445_at	aspartyl protease family protein; similar to chloroplast nucleoid DNA-binding protein, putative [Arabidopsis thaliana] (TAIR:AT5G10770.1); similar to CND41, chloroplast nucleoid DNA binding protein [Nicotiana tabacum] (GB:BAA22813.1); contains InterPro domain Peptidase A1, pepsin; (InterPro:IPR001461); contains InterPro domain Peptidase aspartic, catalytic; (InterPro:IPR009007)	0.185005	1.13682	0.746801	1.34525	2.54074	0.0307719	0.567309	1.48176	0.329481
AT1G21110	Tairlink	261450_s_at	O-methyltransferase, putative; similar to O-methyltransferase, putative [Arabidopsis thaliana] (TAIR:AT1G21120.1); similar to O-methyltransferase, putative [Arabidopsis thaliana] (TAIR:AT1G21100.1); similar to O-methyltransferase, putative [Arabidopsis thaliana] (TAIR:AT1G21130.1); similar to phloroglucinol O-methyltransferase [Rosa chinensis var. spontanea] (GB:BAD18975.1); contains InterPro dom…	0.103519	1.07439	0.823409	1.3413	2.53379	0.0103576	0.301515	1.23244	0.518438
AT5G54610	Tairlink	248169_at	Induced in response to Salicylic acid. Belongs to the ankyrin repeat protein family.	0.305589	1.23592	0.73279	1.33956	2.53073	0.148608	0.273618	1.20884	0.75974
AT1G18570	Tairlink	255753_at	MYB51, putative transcription factor: R2R3-MYB transcription family	0.0125141	1.00871	0.977428	1.33691	2.5261	0.00796226	1.00176	2.00244	0.036487
AT2G38860	Tairlink	266167_at	Encodes protease I (pfpI)-like protein YLS5.	-0.118463	0.921168	0.712568	1.32084	2.49811	0.000849296	1.03458	2.04852	0.0052563
AT5G20960	Tairlink	246133_at	Encodes aldehyde oxidase AA01.	-0.266306	0.831446	0.44585	1.31241	2.48357	0.00163027	0.899536	1.86547	0.018719
AT3G26820	Tairlink	258259_s_at	esterase/lipase/thioesterase family protein; similar to catalytic [Arabidopsis thaliana] (TAIR:AT5G41130.1); similar to esterase/lipase/thioesterase family protein [Arabidopsis thaliana] (TAIR:AT5G41120.1); similar to esterase/lipase/thioesterase family protein [Arabidopsis thaliana] (TAIR:AT3G26840.1); similar to Os09g0509500 [Oryza sativa (japonica cultivar-group)] (GB:NP_001063630.1); similar …	0.23257	1.17493	0.457376	1.30433	2.46969	0.000706358	0.975142	1.96583	0.00617339
AT2G14560	Tairlink	265837_at	similar to unknown protein [Arabidopsis thaliana] (TAIR:AT1G33840.1); similar to Protein of unknown function DUF567 [Medicago truncatula] (GB:ABE88873.1); contains InterPro domain Protein of unknown function DUF567; (InterPro:IPR007612)	1.37933	2.60147	0.175912	1.28939	2.44424	0.204009	-0.206257	0.866783	0.834453
AT3G51330	Tairlink	252098_at	aspartyl protease family protein; similar to aspartyl protease family protein [Arabidopsis thaliana] (TAIR:AT3G51350.1); similar to aspartyl protease family protein [Arabidopsis thaliana] (TAIR:AT3G51340.1); similar to chloroplast nucleoid DNA-binding protein -like protein [Oryza sativa (japonica cultivar-group)] (GB:BAC79194.1); contains InterPro domain Peptidase A1, pepsin; (InterPro:IPR001461)…	0.497701	1.41196	0.128595	1.26877	2.40956	0.000996309	0.661165	1.58136	0.0497254
AT4G11890	Tairlink	254869_at	protein kinase family protein; similar to EMB1290 (EMBRYO DEFECTIVE 1290), kinase [Arabidopsis thaliana] (TAIR:AT4G23250.1); similar to receptor-like protein kinase homolog RK20-1 [Phaseolus vulgaris] (GB:AAD21872.1); contains InterPro domain Protein kinase-like; (InterPro:IPR011009); contains InterPro domain Protein kinase; (InterPro:IPR000719); contains InterPro domain Serine/threonine protein …	0.145334	1.10599	0.679837	1.26569	2.40442	0.00241049	0.147226	1.10744	0.675929
AT1G06160	Tairlink	260783_at	encodes a member of the ERF (ethylene response factor) subfamily B-3 of ERF/AP2 transcription factor family. The protein contains one AP2 domain. There are 18 members in this subfamily including ATERF-1, ATERF-2, AND ATERF-5. (ORA59)	0.0228725	1.01598	0.965936	1.26493	2.40316	0.0301822	1.47071	2.77158	0.0139946
AT1G02920	Tairlink	262119_s_at	Encodes glutathione transferase belonging to the phi class of GSTs. Naming convention according to Wagner et al. (2002).	-0.890305	0.5395	0.0668446	1.26335	2.40052	0.0135	0.737281	1.66703	0.122337
AT1G52200	Tairlink	259841_at	similar to unknown protein [Arabidopsis thaliana] (TAIR:AT3G18470.1); similar to Uncharacterized Cys-rich domain [Medicago truncatula] (GB:ABD32291.1); contains InterPro domain Protein of unknown function Cys-rich; (InterPro:IPR006461)	0.0376325	1.02643	0.956943	1.26231	2.39879	0.0859621	-0.0635551	0.956903	0.927356
AT3G21520	Tairlink	257540_at	similar to unknown protein [Arabidopsis thaliana] (TAIR:AT3G21550.1); similar to Os07g0645300 [Oryza sativa (japonica cultivar-group)] (GB:NP_001060454.1); similar to Os03g0370400 [Oryza sativa (japonica cultivar-group)] (GB:NP_001050198.1); similar to unknown protein [Oryza sativa (japonica cultivar-group)] (GB:AAU10653.1); contains InterPro domain Protein of unknown function DUF679; (InterPro:I…	0.0807547	1.05757	0.787726	1.25594	2.38823	0.000729522	0.807208	1.74982	0.0155184
AT4G03450	Tairlink	255406_at	ankyrin repeat family protein; similar to ankyrin repeat family protein [Arabidopsis thaliana] (TAIR:AT4G03440.1); similar to Ankyrin [Medicago truncatula] (GB:ABE77954.1); contains InterPro domain Ankyrin; (InterPro:IPR002110)	0.352076	1.2764	0.29398	1.25539	2.38732	0.00156444	0.304515	1.235	0.361731
AT3G54960	Tairlink	251840_at	Encodes a protein disulfide isomerase-like (PDIL) protein, a member of a multigene family within the thioredoxin (TRX) superfamily.	-0.237539	0.848191	0.546873	1.24987	2.37819	0.00564465	0.157726	1.11553	0.688073
AT5G64120	Tairlink	247327_at	encodes a cell wall bound peroxidase that is induced by hypo-osmolarity	-0.01424	0.990178	0.977665	1.24831	2.37562	0.0251388	0.453645	1.3695	0.379034
AT5G52810	Tairlink	248330_at	ornithine cyclodeaminase/mu-crystallin family protein; similar to Aconitate hydratase, N-terminal; Ornithine cyclodeaminase/mu-crystallin [Medicago truncatula] (GB:ABE83064.1); contains InterPro domain Ornithine cyclodeaminase/mu-crystallin; (InterPro:IPR003462)	-0.0675761	0.95424	0.789819	1.24558	2.37114	0.000174493	0.209725	1.15647	0.413106
AT1G24807	Tairlink	247864_s_at	anthranilate synthase beta subunit, putative; similar to anthranilate synthase beta subunit, putative [Arabidopsis thaliana] (TAIR:AT1G25155.1); similar to anthranilate synthase beta subunit, putative [Arabidopsis thaliana] (TAIR:AT1G24909.1); similar to anthranilate synthase beta subunit, putative [Arabidopsis thaliana] (TAIR:AT1G25083.1); similar to Os04g0463500 [Oryza sativa (japonica cultivar…	-0.306134	0.808806	0.340467	1.23765	2.35813	0.00127506	1.02175	2.03038	0.00516649
AT1G19020	Tairlink	259479_at	similar to unknown protein [Arabidopsis thaliana] (TAIR:AT3G48180.1); similar to conserved hypothetical protein [Medicago truncatula] (GB:ABE82379.1)	0.204969	1.15266	0.730476	1.22767	2.34188	0.0533357	0.369303	1.29173	0.536716
AT4G33050	Tairlink	253414_at	EDA39 (embryo sac development arrest 39); calmodulin binding; similar to calmodulin-binding family protein [Arabidopsis thaliana] (TAIR:AT2G26190.1); similar to IQ calmodulin-binding re (GB:ABE79293.1); similar to Os01g0570800 [Oryza sativa (japonica cultivar-group)] (GB:NP_001043374.1); similar to Os05g0197300 [Oryza sativa (japonica cultivar-group)] (GB:NP_001054871.1); contains InterPro domain…	0.171542	1.12626	0.707706	1.22328	2.33478	0.0159815	0.763534	1.69764	0.110098
AT1G30900	Tairlink	265161_at	vacuolar sorting receptor, putative; Identical to Vacuolar sorting receptor 6 precursor (AtVSR6) (Epidermal growth factor receptor-like protein 6) (AtELP6) (BP80-like protein d) (AtBP80d) (VSR6) [Arabidopsis Thaliana] (GB:Q9FYH7); similar to vacuolar sorting receptor, putative [Arabidopsis thaliana] (TAIR:AT4G20110.1); similar to vacuolar sorting receptor, putative [Arabidopsis thaliana] (TAIR:AT…	-0.0826153	0.944344	0.836743	1.22097	2.33103	0.00756636	0.289127	1.2219	0.47452
AT3G20510	Tairlink	257088_at	similar to unknown protein [Arabidopsis thaliana] (TAIR:AT1G50740.1); similar to hypothetical protein 11 [Plantago major] (GB:CAJ34819.1); similar to Os03g0584300 [Oryza sativa (japonica cultivar-group)] (GB:NP_001050565.1); similar to Os03g0568500 [Oryza sativa (japonica cultivar-group)] (GB:NP_001050510.1); contains InterPro domain Protein of unknown function UPF0136, Transmembrane; (InterPro:I…	0.128673	1.09329	0.605373	1.21648	2.3238	0.000178289	0.308739	1.23862	0.225045
AT1G45145	Tairlink	260943_at	encodes a cytosolic thioredoxin that reduces disulfide bridges of target proteins by the reversible formation of a disulfide bridge between two neighboring Cys residues present in the active site. Thioredoxins have been found to regulate a variety of biological reactions in prokaryotic and eukaryotic cells.	-0.060802	0.958731	0.912184	1.21477	2.32104	0.0410833	0.607057	1.52315	0.280745
AT4G20110	Tairlink	254500_at	vacuolar sorting receptor, putative; Identical to Vacuolar sorting receptor 7 precursor (AtVSR7) (Epidermal growth factor receptor-like protein 3) (AtELP3) (BP80-like protein f) (AtBP80f) (VSR7) [Arabidopsis Thaliana] (GB:Q8L7E3;GB:O49438); similar to vacuolar sorting receptor, putative [Arabidopsis thaliana] (TAIR:AT1G30900.1); similar to vacuolar sorting receptor, putative [Arabidopsis thaliana…	-0.00991837	0.993149	0.962765	1.21212	2.31677	3.9995e-05	0.613023	1.52946	0.0105401
AT1G65690	Tairlink	262930_at	harpin-induced protein-related / HIN1-related / harpin-responsive protein-related; similar to NHL25 (NDR1/HIN1-LIKE 25) [Arabidopsis thaliana] (TAIR:AT5G36970.1); similar to Os04g0677300 [Oryza sativa (japonica cultivar-group)] (GB:NP_001054263.1); similar to unknown pollen protein [Petunia integrifolia subsp. inflata] (GB:AAS90599.1); contains InterPro domain Harpin-induced 1; (InterPro:IPR01084…	0.312599	1.24194	0.357959	1.21029	2.31385	0.00236973	0.0497849	1.03511	0.881892
AT4G14365	Tairlink	245329_at	zinc finger (C3HC4-type RING finger) family protein / ankyrin repeat family protein; similar to zinc finger (C3HC4-type RING finger) family protein / ankyrin repeat family protein [Arabidopsis thaliana] (TAIR:AT3G23280.1); similar to auxin-regulated protein-like protein [Populus trichocarpa] (GB:ABG37641.1); contains InterPro domain Ankyrin; (InterPro:IPR002110); contains InterPro domain Zinc fin…	0.38075	1.30202	0.498032	1.20581	2.30666	0.0444099	0.295364	1.22719	0.59796
AT5G57220	Tairlink	247949_at	member of CYP81F (CYP81F2)	0.285699	1.219	0.546631	1.2058	2.30665	0.0203316	0.594102	1.50953	0.219438
AT4G23150	Tairlink	254271_at	protein kinase family protein; similar to protein kinase family protein [Arabidopsis thaliana] (TAIR:AT4G23160.1); similar to CRK10 (CYSTEINE-RICH RLK10), kinase [Arabidopsis thaliana] (TAIR:AT4G23180.1); similar to CRK6 (CYSTEINE-RICH RLK 6), kinase [Arabidopsis thaliana] (TAIR:AT4G23140.1); similar to receptor-like protein kinase homolog RK20-1 [Phaseolus vulgaris] (GB:AAD21872.1); contains Int…	0.0468211	1.03299	0.936709	1.2042	2.30409	0.0559442	0.858602	1.81328	0.159868
AT5G27420	Tairlink	246777_at	zinc finger (C3HC4-type RING finger) family protein; Identical to RING-H2 finger protein ATL5H precursor (ATL5H) [Arabidopsis Thaliana] (GB:Q8LGA5); similar to ATL6 (Arabidopsis T?xicos en Levadura 6), protein binding / zinc ion binding [Arabidopsis thaliana] (TAIR:AT3G05200.1); similar to RING/C3HC4/PHD zinc finger-like protein [Cucumis melo] (GB:AAO45753.1); contains InterPro domain Zinc finger…	0.335615	1.26192	0.430619	1.20076	2.29861	0.0113035	0.901989	1.86864	0.0463047
AT4G12500	Tairlink	254819_at	protease inhibitor/seed storage/lipid transfer protein (LTP) family protein; similar to protease inhibitor/seed storage/lipid transfer protein (LTP) family protein [Arabidopsis thaliana] (TAIR:AT4G12490.1); similar to HyPRP [Fragaria x ananassa] (GB:AAD01800.1); contains InterPro domain Plant lipid transfer/seed storage/trypsin-alpha amylase inhibitor; (InterPro:IPR003612)	-0.0515555	0.964895	0.909193	1.20053	2.29823	0.0167706	0.590852	1.50614	0.204033
AT5G48540	Tairlink	248686_at	33 kDa secretory protein-related; similar to receptor protein kinase-related [Arabidopsis thaliana] (TAIR:AT3G22060.1); similar to 33 kDa secretory protein-like protein [Brassica rapa subsp. pekinensis] (GB:AAN23095.1); similar to Os03g0277600 [Oryza sativa (japonica cultivar-group)] (GB:NP_001049721.1); similar to Os03g0277700 [Oryza sativa (japonica cultivar-group)] (GB:NP_001049722.1); contain…	0.0244685	1.0171	0.957643	1.19774	2.29381	0.0187932	0.164776	1.12099	0.721189
AT1G77510	Tairlink	259757_at	Encodes a protein disulfide isomerase-like (PDIL) protein, a member of a multigene family within the thioredoxin (TRX) superfamily.	-0.425446	0.744609	0.275819	1.19609	2.29118	0.00639712	0.240663	1.18154	0.531762
AT3G24982	Tairlink	257592_at	protein binding; similar to disease resistance family protein / LRR family protein [Arabidopsis thaliana] (TAIR:AT3G24900.1); similar to disease resistance family protein [Arabidopsis thaliana] (TAIR:AT3G25020.1); similar to disease resistance family protein [Arabidopsis thaliana] (TAIR:AT3G25010.1); similar to putative kinase [Brassica napus] (GB:ABI99471.1); contains InterPro domain Leucine-ric…	-0.0505607	0.965561	0.926264	1.19418	2.28815	0.0425137	0.591424	1.50673	0.288638
AT3G22060	Tairlink	257264_at	contains Pfam profile: PF01657 Domain of unknown function that is usually associated with protein kinase domain Pfam:PF00069, however this protein does not have the protein kinase domain	-0.0789761	0.946729	0.884508	1.19407	2.28797	0.0416303	-0.221394	0.857736	0.684625
AT2G04400	Tairlink	263807_at	indole-3-glycerol phosphate synthase (IGPS); Identical to Indole-3-glycerol phosphate synthase, chloroplast precursor (EC 4.1.1.48) (IGPS) [Arabidopsis Thaliana] (GB:P49572;GB:Q8LBV5;GB:Q9SJC9); similar to indole-3-glycerol phosphate synthase, putative [Arabidopsis thaliana] (TAIR:AT5G48220.1); similar to indole-3-glycerol phosphate synthase (GB:AAA60380.1); contains InterPro domain Ribulose-phos…	-0.268027	0.830454	0.230068	1.18978	2.28118	6.19656e-05	0.989112	1.98496	0.000362094
AT3G54420	Tairlink	251895_at	encodes an EP3 chitinase that is expressed during somatic embryogenesis in 'nursing' cells surrounding the embryos but not in embryos themselves. The gene is also expressed in mature pollen and growing pollen tubes until they enter the receptive synergid, but not in endosperm and integuments as in carrot. Post-embryonically, expression is found in hydathodes, stipules, root epidermis and emerging…	-0.28311	0.821818	0.45806	1.18872	2.27951	0.00617911	0.540411	1.45439	0.166926
AT3G54150	Tairlink	251884_at	embryo-abundant protein-related; similar to embryo-abundant protein-related [Arabidopsis thaliana] (TAIR:AT1G55450.1); similar to embryo-abundant protein EMB-like [Oryza sativa (japonica cultivar-group)] (GB:BAB89030.1); similar to Os01g0716500 [Oryza sativa (japonica cultivar-group)] (GB:NP_001044071.1); contains InterPro domain SAM (and some other nucleotide) binding motif; (InterPro:IPR000051)…	0.113797	1.08207	0.826253	1.18562	2.27461	0.0348198	0.922822	1.89582	0.0906817
AT2G18690	Tairlink	266017_at	similar to unknown protein [Arabidopsis thaliana] (TAIR:AT2G18680.1); similar to Os08g0107100 [Oryza sativa (japonica cultivar-group)] (GB:NP_001060795.1); similar to conserved hypothetical protein [Medicago truncatula] (GB:ABE90086.1)	0.17944	1.13244	0.661446	1.17635	2.26005	0.0106451	0.28297	1.2167	0.492001
AT1G66690	Tairlink	256376_s_at	S-adenosyl-L-methionine:carboxyl methyltransferase family protein; similar to S-adenosyl-L-methionine:carboxyl methyltransferase family protein [Arabidopsis thaliana] (TAIR:AT1G66700.1); similar to AtPP protein [Brassica napus var. napus] (GB:CAB89183.1); contains InterPro domain SAM dependent carboxyl methyltransferase; (InterPro:IPR005299)	0.214894	1.16062	0.759232	1.17152	2.25249	0.109977	1.19746	2.29335	0.102982
AT5G64510	Tairlink	247293_at	similar to ORF; able to induce HR-like lesions [Nicotiana tabacum] (GB:AAC49976.1); similar to Os01g0767600 [Oryza sativa (japonica cultivar-group)] (GB:NP_001044361.1)	-0.125407	0.916745	0.8175	1.16434	2.24131	0.046059	0.0386872	1.02718	0.9432
AT1G61560	Tairlink	265008_at	A member of a large family of seven-transmembrane domain proteins specific to plants, homologs of the barley mildew resistance locus o (MLO) protein. The Arabidopsis genome contains 15 genes encoding MLO proteins, with localization in plasma membrane. Phylogenetic analysis revealed four clades of closely-related AtMLO genes. ATMLO6 belongs to the clade IV, with AtMLO2, AtMLO3 and AtMLO12. The gen…	0.183667	1.13577	0.614002	1.15466	2.22632	0.00570631	1.24005	2.36207	0.00351724
AT4G12490	Tairlink	254832_at	protease inhibitor/seed storage/lipid transfer protein (LTP) family protein; similar to protease inhibitor/seed storage/lipid transfer protein (LTP) family protein [Arabidopsis thaliana] (TAIR:AT4G12500.1); similar to HyPRP [Fragaria x ananassa] (GB:AAD01800.1); contains InterPro domain Plant lipid transfer/seed storage/trypsin-alpha amylase inhibitor; (InterPro:IPR003612)	0.0527079	1.03721	0.912832	1.14866	2.21709	0.0287718	0.740531	1.67079	0.13916
AT1G02850	Tairlink	262118_at	glycosyl hydrolase family 1 protein; similar to glycosyl hydrolase family 1 protein [Arabidopsis thaliana] (TAIR:AT4G22100.1); similar to Glycoside hydrolase, family 1 [Medicago truncatula] (GB:ABE85054.1); contains InterPro domain 6-phospho-beta-galactosidase, eukaryotic; (InterPro:IPR011580); contains InterPro domain Glycoside hydrolase, family 1; (InterPro:IPR001360)	-0.188983	0.877224	0.667099	1.13443	2.19531	0.0191527	1.28183	2.43148	0.00968226
AT5G40760	Tairlink	249372_at	Encodes a cytosolic glucose-6-phosphate dehydrogenase that is insensitive to reduction by DTT and whose mRNA is expressed ubiquitously.	-0.0320916	0.978001	0.899305	1.12188	2.1763	0.000459155	0.813441	1.7574	0.00544143
AT5G47220	Tairlink	248794_at	ERF2, Encodes a member of the ERF (ethylene response factor) subfamily B-3 of ERF/AP2 transcription factor family (ATERF-2). The protein contains one AP2 domain. Functions as activator of GCC box–dependent transcription. Positive regulator of JA-responsive defense genes and resistance to F. oxysporum and enhances JA inhibition of root elongation.	0.046542	1.03279	0.906302	1.11727	2.16936	0.0118923	0.928593	1.90342	0.0309559
AT3G47480	Tairlink	252417_at	calcium-binding EF hand family protein; similar to calcium-binding EF hand family protein [Arabidopsis thaliana] (TAIR:AT5G39670.1); similar to Calcium-binding EF-hand [Medicago truncatula] (GB:ABE80363.1); contains InterPro domain EF-Hand type; (InterPro:IPR011992); contains InterPro domain Calcium-binding EF-hand; (InterPro:IPR002048); contains InterPro domain Parvalbumin; (InterPro:IPR008080);…	0.0567569	1.04012	0.858949	1.11326	2.16334	0.00306559	0.506479	1.42058	0.128034
AT2G47130	Tairlink	266761_at	short-chain dehydrogenase/reductase (SDR) family protein; similar to short-chain dehydrogenase/reductase (SDR) family protein [Arabidopsis thaliana] (TAIR:AT3G29260.1); similar to 3-beta hydroxysteroid dehydrogenase [Di (GB:AAV68714.1); contains InterPro domain Short-chain dehydrogenase/reductase SDR; (InterPro:IPR002198); contains InterPro domain Glucose/ribitol dehydrogenase; (InterPro:IPR00234…	-0.12117	0.919442	0.687005	1.11063	2.1594	0.00196869	0.146592	1.10695	0.626392
AT1G33030	Tairlink	261216_at	O-methyltransferase family 2 protein; similar to ATOMT1 (O-METHYLTRANSFERASE 1) [Arabidopsis thaliana] (TAIR:AT5G54160.1); similar to catechol O-methyltransferase; Omt II;THATU;2 [Thalictrum tuberosum] (GB:AAD29842.1); similar to O-methyltransferase [Populus balsamifera subsp. trichocarpa x Populus deltoides] (GB:AAF60951.1); contains InterPro domain SAM (and some other nucleotide) binding motif;…	0.125572	1.09094	0.709866	1.0885	2.12653	0.00517416	1.23763	2.35811	0.00208474
AT3G11010	Tairlink	256431_s_at	disease resistance family protein / LRR family protein; similar to disease resistance family protein [Arabidopsis thaliana] (TAIR:AT5G27060.1); similar to disease resistance family protein [Arabidopsis thaliana] (TAIR:AT2G15080.2); similar to disease resistance family protein [Arabidopsis thaliana] (TAIR:AT3G11080.1); similar to disease resistance protein [Lycopersicon esculentum] (GB:AAC78591.1)…	0.0931473	1.06669	0.87816	1.08756	2.12514	0.0892085	0.335684	1.26198	0.582501
AT2G32160	Tairlink	265698_at	similar to unknown protein [Arabidopsis thaliana] (TAIR:AT2G32170.1); similar to Os05g0511300 [Oryza sativa (japonica cultivar-group)] (GB:NP_001056014.1); similar to unnamed protein product [Tetraodon nigroviridis] (GB:CAF92601.1); contains InterPro domain N2227-like; (InterPro:IPR012901)	0.169432	1.12462	0.702699	1.08422	2.12023	0.0254163	0.599497	1.51519	0.189267
AT4G13900	Tairlink	254741_s_at	pseudogene, similar to NL0D, contains leucine rich-repeat domains Pfam:PF00560, INTERPRO:IPR001611; similar to Cf-4A protein (Lycopersicon esculentum) gi|3097197|emb|CAA73187; blastp match of 33% identity and 2.9e-93 P-value to GP|4235641|gb|AAD13301.1||AF119040 NL0D {Lycopersicon esculentum}	-0.182916	0.880921	0.669657	1.08254	2.11776	0.0214898	0.73804	1.66791	0.100044
AT3G13910	Tairlink	258201_at	similar to unknown protein [Arabidopsis thaliana] (TAIR:AT2G19460.1); similar to hypothetical protein MtrDRAFT_AC152551g19v1 [Medicago truncatula] (GB:ABE86249.1)	0.198985	1.14789	0.631843	1.0823	2.1174	0.0181703	0.52364	1.43758	0.217934
AT2G29120	Tairlink	266782_at	member of Putative ligand-gated ion channel subunit family	-0.303107	0.810505	0.361844	1.08028	2.11445	0.00452172	0.31244	1.24181	0.347688
AT4G31500	Tairlink	253534_at	Encodes an oxime-metabolizing enzyme in the biosynthetic pathway of glucosinolates. Is required for phytochrome signal transduction in red light. Mutation confers auxin overproduction (CYP83B1).	-0.276627	0.825519	0.402731	1.07749	2.11036	0.00450579	0.668225	1.58912	0.0555038
AT1G65820	Tairlink	262932_at	microsomal glutathione s-transferase, putative; similar to Os03g0709000 [Oryza sativa (japonica cultivar-group)] (GB:NP_001051042.1); similar to MAPEG family, putative [Oryza sativa (japonica cultivar-group)] (GB:AAX95670.1); contains InterPro domain Membrane-associated proteins in eicosanoid and glutathione metabolism (MAPEG); (InterPro:IPR001129)	-0.0797899	0.946195	0.771841	1.07617	2.10844	0.0012752	0.500894	1.41509	0.0841119
AT5G04340	Tairlink	245711_at	putative c2h2 zinc finger transcription factor mRNA,	0.136704	1.09939	0.78574	1.0742	2.10555	0.0465565	1.39461	2.62918	0.0131452
AT1G21250	Tairlink	259561_at	cell wall-associated kinase, may function as a signaling receptor of extracellular matrix component.	0.602877	1.51874	0.362715	1.07403	2.10531	0.115526	0.227471	1.17078	0.727992
AT3G49780	Tairlink	252234_at	Phytosulfokine 3 precursor, coding for a unique plant peptide growth factor. Plants overexpressing this gene (under a 35S promoter), develop normal cotyledons and hypocotyls but their growth, in particular that of their roots, was faster than that of wildtype.	-0.373173	0.772082	0.637148	1.07222	2.10267	0.187224	0.0424046	1.02983	0.957087
AT5G19240	Tairlink	249918_at	Identical to Putative GPI-anchored protein At5g19240 precursor [Arabidopsis Thaliana] (GB:Q84VZ5;GB:Q8H7A4); similar to unknown protein [Arabidopsis thaliana] (TAIR:AT5G19230.1); similar to Os07g0645000 [Oryza sativa (japonica cultivar-group)] (GB:NP_001060451.1); similar to unknown protein [Oryza sativa (japonica cultivar-group)] (GB:BAC07018.1); contains domain PR-1-like (SSF55797)	-0.0337567	0.976873	0.952306	1.07053	2.1002	0.0734477	-0.158981	0.895658	0.778471
AT5G02780	Tairlink	250983_at	In2-1 protein, putative; similar to In2-1 protein, putative [Arabidopsis thaliana] (TAIR:AT5G02790.1); similar to glutathione S-transferase [Pisum sativum] (GB:BAC81649.1); contains InterPro domain Thioredoxin-like fold; (InterPro:IPR012336); contains InterPro domain Glutathione S-transferase, N-terminal; (InterPro:IPR004045); contains InterPro domain Glutathione S-transferase, C-terminal-like; (…	-0.0512156	0.965123	0.839936	1.05388	2.07611	0.00078116	1.08798	2.12576	0.000596365
AT1G75040	Tairlink	259925_at	Thaumatin-like protein involved in response to pathogens. mRNA level of the PR-5 gene (At1g75040)is significantly changed after cutting the inflorescence stem indicating the existence of a network of signal transducing pathways as other stress-regulated genes (At5g01410, At3g17800, At1g29930)do not response to the treatment.	0.18168	1.1342	0.837027	1.05176	2.07306	0.244765	1.47941	2.78835	0.109476
AT5G25930	Tairlink	246858_at	leucine-rich repeat family protein / protein kinase family protein; similar to HAESA (RECEPTOR-LIKE PROTEIN KINASE 5), ATP binding / kinase/ protein serine/threonine kinase [Arabidopsis thaliana] (TAIR:AT4G28490.1); similar to disease resistance family protein [Arabidopsis thaliana] (TAIR:AT5G25910.1); similar to HSL1 (HAESA-LIKE 1), ATP binding / kinase/ protein serine/threonine kinase [Arabidop…	-0.0485735	0.966892	0.928302	1.04471	2.06295	0.0683721	0.767881	1.70277	0.169084
AT4G25900	Tairlink	254040_at	aldose 1-epimerase family protein; similar to aldose 1-epimerase family protein [Arabidopsis thaliana] (TAIR:AT5G57330.1); similar to Os04g0658000 [Oryza sativa (japonica cultivar-group)] (GB:NP_001054126.1); similar to Putative apospory-associated protein C (GB:Q40784); similar to OSIGBa0132E09-OSIGBa0108L24.1 [Oryza sativa (indica cultivar-group)] (GB:CAH67787.1); contains InterPro domain Galac…	-0.0776837	0.947578	0.822002	1.04009	2.05636	0.00809311	0.360679	1.28403	0.304906
AT3G28940	Tairlink	258000_at	avirulence-responsive protein, putative / avirulence induced gene (AIG) protein, putative; similar to AIG2 (AVRRPT2-INDUCED GENE 2) [Arabidopsis thaliana] (TAIR:AT3G28930.1); similar to Os06g0702700 [Oryza sativa (japonica cultivar-group)] (GB:NP_001058493.1); similar to Os02g0141000 [Oryza sativa (japonica cultivar-group)] (GB:NP_001045856.1); similar to hypothetical protein SNOG_11054 [Phaeosph…	-0.0466713	0.968168	0.888995	1.03928	2.05521	0.00667013	0.274945	1.20995	0.416275
AT1G22890	Tairlink	264774_at	similar to unknown protein [Arabidopsis thaliana] (TAIR:AT5G44568.1); contains domain FAMILY NOT NAMED (PTHR12953); contains domain SUBFAMILY NOT NAMED (PTHR12953:SF10)	-0.34975	0.78472	0.748562	1.03864	2.0543	0.347866	-0.101692	0.931939	0.925622
AT4G18430	Tairlink	254673_at	AtRABA1e (Arabidopsis Rab GTPase homolog A1e); GTP binding; similar to AtRABA1f (Arabidopsis Rab GTPase homolog A1f), GTP binding [Arabidopsis thaliana] (TAIR:AT5G60860.1); similar to GTP-binding protein [Pisum sativum] (GB:BAA02112.1); contains InterPro domain Small GTP-binding protein domain; (InterPro:IPR005225); contains InterPro domain Ras small GTPase, Rab type; (InterPro:IPR003579); contai…	0.236011	1.17773	0.440724	1.038	2.05338	0.00347284	0.752626	1.68486	0.0236604
AT1G51890	Tairlink	246368_at	leucine-rich repeat protein kinase, putative; similar to protein kinase family protein [Arabidopsis thaliana] (TAIR:AT1G51910.1); similar to leucine-rich repeat protein kinase, putative [Arabidopsis thaliana] (TAIR:AT1G51880.1); similar to leucine-rich repeat protein kinase, putative [Arabidopsis thaliana] (TAIR:AT1G51860.1); similar to Protein kinase [Medicago truncatula] (GB:ABE90328.1); simila…	0.210606	1.15717	0.742635	1.03439	2.04825	0.121716	0.812948	1.7568	0.21659
AT1G13750	Tairlink	256100_at	calcineurin-like phosphoesterase family protein; similar to ATPAP24/PAP24 (purple acid phosphatase 24), acid phosphatase/ protein serine/threonine phosphatase [Arabidopsis thaliana] (TAIR:AT4G24890.1); similar to ATPAP27/PAP27 (purple acid phosphatase 27), acid phosphatase/ protein serine/threonine phosphatase [Arabidopsis thaliana] (TAIR:AT5G50400.1); similar to diphosphonucleotide phosphatase 1…	-0.24446	0.844132	0.213583	1.03262	2.04574	6.99652e-05	0.343382	1.26873	0.0883147
AT5G46050	Tairlink	248932_at	ATPTR3/PTR3 (PEPTIDE TRANSPORTER PROTEIN 3); transporter; similar to proton-dependent oligopeptide transport (POT) family protein [Arabidopsis thaliana] (TAIR:AT5G46040.1); similar to putative nitrate transporter NRT1-3 [Glycine max] (GB:BAB19758.1); similar to Os10g0470700 [Oryza sativa (japonica cultivar-group)] (GB:NP_001064823.1); similar to putative peptide transport protein [Oryza sativa] (…	0.0960616	1.06885	0.829716	1.0286	2.04004	0.0337614	0.0383596	1.02695	0.931514
AT4G22690	Tairlink	254331_s_at	member of CYP706A	-0.150084	0.901198	0.61122	1.02737	2.0383	0.00301564	0.534437	1.44838	0.0848152
AT1G13990	Tairlink	262607_at	similar to Os03g0168200 [Oryza sativa (japonica cultivar-group)] (GB:NP_001049088.1)	-0.286309	0.819998	0.44446	1.02662	2.03724	0.0133136	0.489569	1.40403	0.199554
AT2G02000	Tairlink	265221_s_at	glutamate decarboxylase, putative; similar to GAD (Glutamate decarboxylase 1), calmodulin binding [Arabidopsis thaliana] (TAIR:AT5G17330.1); similar to glutamate decarboxylase, putative [Arabidopsis thaliana] (TAIR:AT3G17760.1); similar to glutamate decarboxylase, putative [Arabidopsis thaliana] (TAIR:AT2G02010.1); similar to glutamate decarboxylase 4b [Brassica juncea] (GB:AAS79671.1); similar t…	-0.0308594	0.978837	0.944332	1.02654	2.03714	0.0325769	0.95189	1.93441	0.0452252
AT3G04210	Tairlink	258537_at	disease resistance protein (TIR-NBS class), putative; similar to disease resistance protein (TIR-NBS-LRR class), putative [Arabidopsis thaliana] (TAIR:AT5G38340.1); similar to disease resistance protein (TIR-NBS-LRR class), putative [Arabidopsis thaliana] (TAIR:AT2G14080.1); similar to disease resistance protein (TIR-NBS-LRR class), putative [Arabidopsis thaliana] (TAIR:AT3G04220.1); similar to d…	0.370894	1.29315	0.343461	1.02361	2.033	0.0167615	0.250127	1.18931	0.519302
AT2G39710	Tairlink	267592_at	Encodes a Cysteine-rich peptide (CRP) family protein	-0.142079	0.906212	0.774768	1.01943	2.02712	0.0545228	0.0321424	1.02253	0.948315
AT1G63840	Tairlink	260327_at	zinc finger (C3HC4-type RING finger) family protein; similar to zinc finger (C3HC4-type RING finger) family protein [Arabidopsis thaliana] (TAIR:AT5G41400.1); similar to Zinc finger, RING-type; RINGv [Medicago truncatula] (GB:ABD28706.1); contains InterPro domain Zinc finger, RING-type; (InterPro:IPR001841)	0.0110922	1.00772	0.977989	1.01901	2.02653	0.0214215	0.328129	1.25538	0.419816
AT2G41410	Tairlink	266371_at	calmodulin, putative; Identical to Calmodulin-like protein 1 [Arabidopsis Thaliana] (GB:P30188;GB:Q8LFR1;GB:Q9SLG7); similar to calmodulin, putative [Arabidopsis thaliana] (TAIR:AT3G10190.1); similar to Calcium-binding EF-hand [Medicago truncatula] (GB:ABE94192.1); contains InterPro domain EF-Hand type; (InterPro:IPR011992); contains InterPro domain Calcium-binding EF-hand; (InterPro:IPR002048)	0.217927	1.16306	0.530162	1.01497	2.02086	0.00934834	0.692486	1.61607	0.0596163
AT2G32680	Tairlink	267546_at	disease resistance family protein; similar to disease resistance family protein / LRR family protein [Arabidopsis thaliana] (TAIR:AT3G24900.1); similar to leucine-rich repeat family protein [Arabidopsis thaliana] (TAIR:AT2G33020.1); similar to disease resistance family protein [Arabidopsis thaliana] (TAIR:AT3G25020.1); similar to putative kinase [Brassica napus] (GB:ABI99471.1); contains InterPro…	0.00663801	1.00461	0.989524	1.01306	2.01818	0.0601801	0.910971	1.88031	0.0874104
AT5G60950	Tairlink	247604_at	phytochelatin synthetase-related; Identical to COBRA-like protein 5 precursor (COBL5) [Arabidopsis Thaliana] (GB:Q9FME5;GB:Q6IDL3); similar to COB (COBRA) [Arabidopsis thaliana] (TAIR:AT5G60920.1); similar to phytochelatin synthetase-like protein [Phaseolus vulgaris] (GB:AAR13304.1); contains InterPro domain Carbohydrate-binding; (InterPro:IPR008965); contains InterPro domain Phytochelatin synthe…	-0.0772429	0.947867	0.764367	1.0124	2.01726	0.00122892	0.212537	1.15872	0.41431
AT1G27730	Tairlink	261648_at	Related to Cys2/His2-type zinc-finger proteins found in higher plants. Compensated for a subset of calcineurin deficiency in yeast. Salt tolerance produced by ZAT10 appeared to be partially dependent on ENA1/PMR2, a P-type ATPase required for Li+ and Na+ efflux in yeast. The protein is localized to the nucleus, acts as a transcriptional repressor and is responsive to chitin oligomers.	0.19583	1.14538	0.582219	1.01172	2.01631	0.0111574	0.918403	1.89002	0.0190183
AT1G74100	Tairlink	260387_at	sulfotransferase family protein; similar to sulfotransferase family protein [Arabidopsis thaliana] (TAIR:AT1G74090.1); similar to Sulfotransferase [Medicago truncatula] (GB:ABE89261.1); contains InterPro domain Sulfotransferase; (InterPro:IPR000863) (SOT16)	-0.304501	0.809722	0.357646	1.01029	2.01431	0.00681889	0.870295	1.82804	0.0163514
AT5G54490	Tairlink	248164_at	Encodes a PINOID (PID)-binding protein containing putative EF-hand calcium-binding motifs. The interaction is dependent on the presence of calcium. mRNA expression is up-regulated by auxin. Not a phosphorylation target of PID, likely acts upstream of PID to regulate the activity of this protein in response to changes in calcium levels.	0.38784	1.30843	0.317055	1.00888	2.01235	0.0170047	0.360633	1.28399	0.351058
AT5G40780	Tairlink	249346_at	Encodes LHT1 (lysine histidine transporter), a high-affinity transporter for cellular amino acid uptake in both root epidermis and leaf mesophyll.	-0.0344918	0.976376	0.922333	1.00246	2.00342	0.0117046	-0.0561119	0.961853	0.874013
AT3G60420	Tairlink	251400_at	similar to unknown protein [Arabidopsis thaliana] (TAIR:AT3G60450.1); similar to pRIB5 protein [Ribes nigrum] (GB:CAA07566.1); contains InterPro domain Phosphoglycerate mutase; (InterPro:IPR013078); contains InterPro domain PRIB5; (InterPro:IPR012398)	0.58036	1.49522	0.288445	0.990662		0.0802288	0.228274	1.17143	0.671075
AT4G15530	Tairlink	245528_at	PPDK (PYRUVATE ORTHOPHOSPHATE DIKINASE); kinase; similar to Pyruvate, phosphate dikinase, chloroplast precursor (Pyruvate, orthophosphate dikinase) (GB:Q42910); similar to Pyruvate, phosphate dikinase, chloroplast precursor (Pyruvate, orthophosphate dikinase) (GB:Q42736); similar to Pyruvate, phosphate dikinase, chloroplast precursor (Pyruvate, orthophosphate dikinase) (Cold-sensitive pyruvate, o…	-0.223194	0.856667	0.620287	0.99004	1.98624	0.0408109	0.812189	1.75587	0.0860098
AT2G47800	Tairlink	266464_at	Encodes a plasma membrane localized ATPase transporter involved in multidrug transport. The expression of this gene is upregulated by herbicide safeners such as benoxacor, fluxofenim and fenclorim.	-0.360819	0.778722	0.297156	0.98917	1.98504	0.00994075	0.455283	1.37105	0.193198
AT5G03630	Tairlink	250916_at	monodehydroascorbate reductase, putative; Identical to Probable monodehydroascorbate reductase, cytoplasmic isoform 4 (EC 1.6.5.4) (MDAR 4) [Arabidopsis Thaliana] (GB:Q93WJ8;GB:Q8LBB1;GB:Q9LZS5); similar to ATMDAR1 (MONODEHYDROASCORBATE REDUCTASE 1), monodehydroascorbate reductase (NADH) [Arabidopsis thaliana] (TAIR:AT3G52880.1); similar to MDHAR (MONODEHYDROASCORBATE REDUCTASE), monodehydroascor…	-0.218451	0.859488	0.47829	0.988386	1.98396	0.00513045	0.659042	1.57903	0.0448483
AT5G64905	Tairlink	247215_at	PROPEP3 (Elicitor peptide 3 precursor); Identical to Elicitor peptide 3 precursor (PEP3) [Arabidopsis Thaliana] (GB:Q8LAX3); similar to 80C09_18 [Brassica rapa subsp. pekinensis] (GB:AAZ41829.1)	-0.0294734	0.979778	0.901734	0.984617	1.97879	0.000835235	0.506073	1.42018	0.0482179
AT5G51830	Tairlink	248381_at	pfkB-type carbohydrate kinase family protein; similar to pfkB-type carbohydrate kinase family protein [Arabidopsis thaliana] (TAIR:AT1G66430.1); similar to fructokinase (GB:AAB57733.1); contains InterPro domain PfkB; (InterPro:IPR011611); contains InterPro domain Carbohydrate kinase, PfkB; (InterPro:IPR002173); contains InterPro domain Ribokinase; (InterPro:IPR002139)	0.203328	1.15135	0.492671	0.983035	1.97662	0.00411067	0.494159	1.4085	0.108476
AT1G21050	Tairlink	261456_at	similar to unknown protein [Arabidopsis thaliana] (TAIR:AT1G76610.1); similar to Plant-specific domain of unknown function 3588 [Medicago truncatula] (GB:ABE91797.1); contains InterPro domain Protein of unknown function DUF617, plant; (InterPro:IPR006460)	0.0890328	1.06366	0.842558	0.98131	1.97426	0.0421395	0.641951	1.56044	0.166176
AT3G11840	Tairlink	258787_at	U-box domain-containing protein; similar to U-box domain-containing protein [Arabidopsis thaliana] (TAIR:AT2G35930.1); similar to hypothetical protein [Nicotiana benthamiana] (GB:BAF02552.1); contains InterPro domain Armadillo-like helical; (InterPro:IPR011989); contains InterPro domain U box; (InterPro:IPR003613)	0.039223	1.02756	0.887547	0.979731	1.9721	0.00279106	0.353676	1.27781	0.214677
AT1G05010	Tairlink	265194_at	Encodes 1-aminocyclopropane-1-carboxylate oxidase	0.0142195	1.0099	0.974477	0.977929	1.96964	0.0413625	0.66409	1.58457	0.149995
AT3G51430	Tairlink	252117_at	strictosidine synthase-like protein	-0.0947375	0.936443	0.656225	0.977265	1.96873	0.000319815	0.180109	1.13297	0.401666
AT5G20230	Tairlink	246099_at	Al-stress-induced gene	-0.153727	0.898925	0.78784	0.976182	1.96725	0.102906	0.331268	1.25812	0.56378
AT5G11970	Tairlink	250301_at	similar to unknown protein [Arabidopsis thaliana] (TAIR:AT2G19460.1); similar to hypothetical protein MtrDRAFT_AC152551g19v1 [Medicago truncatula] (GB:ABE86249.1)	0.0221479	1.01547	0.96623	0.975005	1.96565	0.0780648	-0.183217	0.880737	0.726729
AT3G51440	Tairlink	252068_at	strictosidine synthase family protein; similar to YLS2 (yellow-leaf-specific gene 2), strictosidine synthase [Arabidopsis thaliana] (TAIR:AT3G51430.1); similar to mucin-like protein [Oryza sativa] (GB:AAG13594.1); contains InterPro domain Strictosidine synthase; (InterPro:IPR004141)	-0.00771775	0.994665	0.966771	0.972991	1.96291	9.25534e-05	0.23245	1.17483	0.221847
AT5G39020	Tairlink	249485_at	protein kinase family protein; similar to protein kinase family protein [Arabidopsis thaliana] (TAIR:AT5G39000.1); similar to protein kinase family protein [Arabidopsis thaliana] (TAIR:AT5G38990.1); similar to protein kinase family protein [Arabidopsis thaliana] (TAIR:AT5G39030.1); similar to receptor serine/threonine kinase PR5K (GB:AAC49208.1); contains InterPro domain Protein kinase-like; (Int…	-0.155559	0.897784	0.666318	0.971256	1.96055	0.0153239	-0.00988628	0.993171	0.978065
AT1G72910	Tairlink	262374_s_at	disease resistance protein (TIR-NBS class), putative; similar to disease resistance protein (TIR-NBS class), putative [Arabidopsis thaliana] (TAIR:AT1G72900.1); similar to TIR; Disease resistance protein; AAA ATPase [Medicago truncatula] (GB:ABD28703.1); contains InterPro domain Disease resistance protein; (InterPro:IPR000767); contains InterPro domain Toll-Interleukin receptor; (InterPro:IPR0001…	0.26199	1.19913	0.656235	0.970001	1.95884	0.113886	-0.21779	0.859882	0.711067
AT1G21900	Tairlink	260852_at	emp24/gp25L/p24 family protein; similar to emp24/gp25L/p24 family protein [Arabidopsis thaliana] (TAIR:AT1G09580.1); similar to Os06g0210100 [Oryza sativa (japonica cultivar-group)] (GB:NP_001057112.1); similar to Os02g0768200 [Oryza sativa (japonica cultivar-group)] (GB:NP_001048237.1); similar to emp24 protein [Hyacinthus orientalis] (GB:AAT08688.1); contains InterPro domain emp24/gp25L/p24; (I…	-0.141974	0.906278	0.608427	0.965306	1.95248	0.00299121	0.117294	1.0847	0.671648
AT5G24530	Tairlink	249754_at	oxidoreductase, 2OG-Fe(II) oxygenase family protein; similar to oxidoreductase, 2OG-Fe(II) oxygenase family protein [Arabidopsis thaliana] (TAIR:AT4G10490.1); similar to 2OG-Fe(II) oxygenase [Medicago truncatula] (GB:ABE85154.1); contains InterPro domain 2OG-Fe(II) oxygenase; (InterPro:IPR005123)	0.200703	1.14926	0.74469	0.962796	1.94908	0.1329	0.346716	1.27166	0.575152
AT2G17720	Tairlink	264592_at	oxidoreductase, 2OG-Fe(II) oxygenase family protein; similar to oxidoreductase, 2OG-Fe(II) oxygenase family protein [Arabidopsis thaliana] (TAIR:AT4G35810.1); similar to 2OG-Fe(II) oxygenase [Medicago truncatula] (GB:ABE81866.1); contains InterPro domain Prolyl 4-hydroxylase, alpha subunit; (InterPro:IPR006620); contains InterPro domain 2OG-Fe(II) oxygenase; (InterPro:IPR005123)	0.0914239	1.06542	0.670932	0.961747	1.94767	0.000408514	0.385214	1.30605	0.0883574
AT3G45620	Tairlink	252587_at	transducin family protein / WD-40 repeat family protein; similar to transducin family protein / WD-40 repeat family protein [Arabidopsis thaliana] (TAIR:AT4G35140.1); similar to WD domain containing protein, putative [Solanum demissum] (GB:ABI34308.1); contains InterPro domain WD-40 repeat; (InterPro:IPR001680); contains InterPro domain WD40-like; (InterPro:IPR011046)	-0.125202	0.916875	0.498946	0.9597	1.94491	9.73735e-05	0.0867609	1.06198	0.637981
AT4G12470	Tairlink	254818_at	protease inhibitor/seed storage/lipid transfer protein (LTP) family protein; similar to pEARLI 1, lipid binding [Arabidopsis thaliana] (TAIR:AT4G12480.1); similar to HyPRP [Fragaria x ananassa] (GB:AAD01800.1); contains InterPro domain Plant lipid transfer/seed storage/trypsin-alpha amylase inhibitor; (InterPro:IPR003612)	0.307627	1.23767	0.306738	0.957685	1.94219	0.00507923	0.231949	1.17442	0.437291
AT4G23140	Tairlink	254265_s_at	Arabidopsis thaliana receptor-like protein kinase. Naming convention from Chen et al 2003 (PMID 14756307)	0.169845	1.12494	0.810839	0.955528	1.93929	0.191151	0.191937	1.1423	0.786853
AT1G09560	Tairlink	264506_at	germin-like protein (GLP5)	0.000387813	1.00027	0.999076	0.953832	1.93701	0.0113831	0.0895472	1.06404	0.78946
AT2G15120	Tairlink	265920_s_at	pseudogene, disease-resistance family protein / fatty acid elongase-related, similar to fatty acid elongase 1 (FAE1) (Arabidopsis thaliana) GI:881615; similar to NtPRp27 (GI:5360263) (Nicotiana tabacum) similar to R 14 protein (GI:27764542) (Glycine max); contains Pfam profile PF04450: Plant Basic Secretory Protein; blastp match of 71% identity and 6.0e-20 P-value to GP|18674893|emb|CAD23312.1||A…	0.52693	1.44086	0.188182	0.953806	1.93698	0.0249904	0.79865	1.73947	0.0543724
AT2G39210	Tairlink	266993_at	nodulin family protein; similar to nodulin family protein [Arabidopsis thaliana] (TAIR:AT2G28120.1); similar to putative nodule-specific protein [Oryza sativa (japonica cultivar-group)] (GB:AAO37543.1); similar to nitrate and chloride transporter [Glycine max] (GB:AAW51884.1); similar to putative nodule-specific protein [Oryza sativa (japonica cultivar-group)] (GB:BAC83908.1); contains InterPro d…	0.0876039	1.0626	0.81913	0.951291	1.9336	0.0236331	-0.285843	0.820262	0.459571
AT5G24110	Tairlink	249770_at	member of WRKY Transcription Factor; Group III	0.392791	1.31293	0.400157	0.949414	1.93109	0.0541773	0.0357503	1.02509	0.938193
AT3G18250	Tairlink	257061_at	unknown protein	-0.132092	0.912507	0.692546	0.939336	1.91765	0.0120533	0.359976	1.2834	0.289561
AT3G28540	Tairlink	256596_at	AAA-type ATPase family protein; similar to AAA-type ATPase family protein [Arabidopsis thaliana] (TAIR:AT3G28520.1); similar to AAA-type ATPase family protein [Arabidopsis thaliana] (TAIR:AT3G28510.1); similar to AAA ATPase [Medicago truncatula] (GB:ABE78548.1); contains InterPro domain AAA ATPase; (InterPro:IPR003593); contains InterPro domain AAA ATPase, central region; (InterPro:IPR003959)	-0.279201	0.824047	0.629037	0.939035	1.91725	0.118435	0.266131	1.20258	0.645055
AT1G35230	Tairlink	259550_at	Encodes arabinogalactan-protein (AGP5).	0.444792	1.36112	0.315264	0.933289	1.90962	0.0459749	-0.0599941	0.959268	0.890343
AT3G19010	Tairlink	256922_at	oxidoreductase, 2OG-Fe(II) oxygenase family protein; similar to oxidoreductase, 2OG-Fe(II) oxygenase family protein [Arabidopsis thaliana] (TAIR:AT3G19000.1); similar to putative oxylase protein [Pinus pinaster] (GB:CAC83305.1); similar to Os03g0618300 [Oryza sativa (japonica cultivar-group)] (GB:NP_001050669.1); contains InterPro domain Isopenicillin N synthase; (InterPro:IPR002283); contains In…	0.157835	1.11561	0.665687	0.931271	1.90696	0.0204491	0.108284	1.07795	0.766505
AT4G01700	Tairlink	255595_at	chitinase, putative; similar to chitinase, putative [Arabidopsis thaliana] (TAIR:AT1G02360.1); similar to chitinase (class II) [Arachis hypogaea] (GB:CAA57773.1); contains InterPro domain Glycoside hydrolase, family 19; (InterPro:IPR000726)	0.172442	1.12696	0.517103	0.927144	1.90151	0.0029334	0.0148042	1.01031	0.955318
AT3G02840	Tairlink	258606_at	immediate-early fungal elicitor family protein; similar to U-box domain-containing protein [Arabidopsis thaliana] (TAIR:AT5G37490.1); similar to immediate-early fungal elicitor protein CMPG1 [Petroselinum crispum] (GB:AAK69401.1); contains InterPro domain Armadillo-like helical; (InterPro:IPR011989)	0.259431	1.19701	0.496392	0.925406	1.89922	0.0255406	0.491129	1.40554	0.207037
AT1G55450	Tairlink	265075_at	embryo-abundant protein-related; similar to embryo-abundant protein-related [Arabidopsis thaliana] (TAIR:AT3G54150.1); similar to embryo-abundant protein EMB-like [Oryza sativa (japonica cultivar-group)] (GB:BAB89030.1); similar to Os01g0716500 [Oryza sativa (japonica cultivar-group)] (GB:NP_001044071.1); contains InterPro domain SAM (and some other nucleotide) binding motif; (InterPro:IPR000051)…	0.446147	1.3624	0.303081	0.921294	1.89381	0.0440818	0.0469426	1.03307	0.912085
AT1G26690	Tairlink	261269_at	emp24/gp25L/p24 family protein; similar to emp24/gp25L/p24 family protein [Arabidopsis thaliana] (TAIR:AT1G69460.1); similar to Os03g0376000 [Oryza sativa (japonica cultivar-group)] (GB:NP_001050219.1); similar to GOLD [Medicago truncatula] (GB:ABE86767.1); similar to Os07g0632700 [Oryza sativa (japonica cultivar-group)] (GB:NP_001060368.1); contains InterPro domain emp24/gp25L/p24; (InterPro:IPR…	-0.167488	0.890392	0.467764	0.921253	1.89376	0.00101024	-0.0457529	0.968784	0.841413
AT1G48210	Tairlink	260728_at	serine/threonine protein kinase, putative; similar to serine/threonine protein kinase, putative [Arabidopsis thaliana] (TAIR:AT3G17410.1); similar to Pto kinase interactor 1 [Lycopersicon esculentum] (GB:AAC61805.1); contains InterPro domain Serine/threonine protein kinase; (InterPro:IPR002290); contains InterPro domain Protein kinase-like; (InterPro:IPR011009); contains InterPro domain Protein k…	-0.0282414	0.980615	0.949589	0.920174	1.89234	0.0541087	-0.104117	0.930374	0.815858
AT5G26340	Tairlink	246831_at	Encodes a protein with high affinity, hexose-specific/H+ symporter activity. The activity of the transporter appears to be negatively regulated by phosphorylation. Importantly, microarray analysis, as well as the study of the expression of this gene in mutants involved in programmed cell death (PCD) demonstrated a tight correlation between this gene's expression and PCD.	0.182962	1.13521	0.638134	0.919396	1.89132	0.029546	0.522331	1.43627	0.191129
AT2G23680	Tairlink	267288_at	stress-responsive protein, putative; similar to stress-responsive protein, putative [Arabidopsis thaliana] (TAIR:AT4G37220.1); similar to cold acclimation protein COR413-PM1 [Zea mays] (GB:AAO24629.1); contains InterPro domain Cold acclimation WCOR413; (InterPro:IPR008892)	0.153848	1.11253	0.668489	0.918172	1.88972	0.0201983	0.301779	1.23266	0.405203
AT3G23000	Tairlink	257771_at	Encodes a serine/threonine protein kinase with similarities to CBL-interacting protein kinases, SNF1 and SOS2.	-0.322734	0.799553	0.260074	0.918072	1.88959	0.00472308	0.463617	1.37899	0.113654
AT2G04450	Tairlink	263852_at	ATNUDT6 (Arabidopsis thaliana Nudix hydrolase homolog 6); ADP-ribose diphosphatase/ NAD binding / hydrolase; Identical to Nudix hydrolase 6 (EC 3.6.1.-) (AtNUDT6) (ADP-ribose pyrophosphatase) (EC 3.6.1.13) (NADH pyrophosphatase) (EC 3.6.1.22) (NUDT6) [Arabidopsis Thaliana] (GB:Q9SJC4); similar to AtNUDT7 (ARABIDOPSIS THALIANA NUDIX HYDROLASE HOMOLOG 7), hydrolase [Arabidopsis thaliana] (TAIR:AT4G…	0.301732	1.23262	0.191052	0.915789	1.8866	0.000894377	0.96072	1.94628	0.000597514
AT2G25735	Tairlink	266658_at	unknown protein	0.0809685	1.05773	0.897936	0.914884	1.88542	0.161629	0.253082	1.19175	0.689224
AT5G58770	Tairlink	247780_at	dehydrodolichyl diphosphate synthase, putative / DEDOL-PP synthase, putative; Identical to Dehydrodolichyl diphosphate synthase 2 (EC 2.5.1.-) (Dedol-PP synthase 2) [Arabidopsis Thaliana] (GB:Q56Y11;GB:Q9LUY4); similar to dehydrodolichyl diphosphate synthase, putative / DEDOL-PP synthase, putative [Arabidopsis thaliana] (TAIR:AT5G58782.1); similar to Os01g0857200 [Oryza sativa (japonica cultivar-…	-0.343102	0.788344	0.666903	0.909608	1.87854	0.26296	0.28048	1.2146	0.724666
AT4G35630	Tairlink	253162_at	Encodes a phosphoserine aminotransferase which is involved in serine biosynthesis in the chloroplast which operates via the phosphorylated pathway.	-0.00146471	0.998985	0.9942	0.906596	1.87462	0.000396285	0.847657	1.79958	0.000709905
AT3G50740	Tairlink	252183_at	UGT72E1 is an UDPG:coniferyl alcohol glucosyltransferase which specifically glucosylates sinapyl- and coniferyl aldehydes. The enzyme is thought to be involved in lignin metabolism.	0.0217037	1.01516	0.949964	0.90496	1.87249	0.0181712	0.6642	1.58469	0.0703083
AT2G15390	Tairlink	263565_at	member of Glycosyltransferase Family- 37	0.199292	1.14813	0.706245	0.903766	1.87094	0.102463	0.550143	1.46423	0.305973
AT4G23200	Tairlink	254242_at	protein kinase family protein; similar to EMB1290 (EMBRYO DEFECTIVE 1290), kinase [Arabidopsis thaliana] (TAIR:AT4G23250.1); similar to protein kinase family protein [Arabidopsis thaliana] (TAIR:AT4G11530.1); similar to protein kinase family protein [Arabidopsis thaliana] (TAIR:AT4G11460.1); similar to putative receptor-like protein kinase 4 [Oryza sativa (japonica cultivar-group)] (GB:BAC79722.1…	0.410705	1.32934	0.228565	0.901583	1.86812	0.014971	0.80066	1.7419	0.0274959
AT5G46230	Tairlink	248889_at	similar to unknown protein [Arabidopsis thaliana] (TAIR:AT1G09310.1); similar to hypothetical protein [Oryza sativa (japonica cultivar-group)] (GB:BAC10818.1); similar to Os07g0119800 [Oryza sativa (japonica cultivar-group)] (GB:NP_001058773.1); similar to Os01g0210600 [Oryza sativa (japonica cultivar-group)] (GB:NP_001042369.1); contains InterPro domain Protein of unknown function DUF538; (Inter…	0.171791	1.12646	0.649464	0.90038	1.86656	0.0285015	-0.0611732	0.958484	0.871018
AT5G58940	Tairlink	247740_at	Arabidopsis thaliana calmodulin-binding receptor-like kinase mRNA	-0.262636	0.833564	0.466489	0.898897	1.86464	0.0222323	0.34356	1.26888	0.343964
AT3G50550	Tairlink	252165_at	similar to zinc finger protein-related [Arabidopsis thaliana] (TAIR:AT5G63740.1); similar to hypothetical protein 244.t00012 [Entamoeba histolytica HM-1:IMSS] (GB:XP_650128.1)	-0.0725338	0.950966	0.794856	0.895817	1.86066	0.00536693	0.447032	1.36323	0.124171
AT1G61800	Tairlink	264400_at	glucose6-Phosphate/phosphate transporter 2	0.354843	1.27885	0.644537	0.889998	1.85317	0.256346	0.952435	1.93514	0.225968
AT5G24210	Tairlink	249777_at	lipase class 3 family protein; similar to triacylglycerol lipase [Arabidopsis thaliana] (TAIR:AT5G24200.1); similar to Os02g0286200 [Oryza sativa (japonica cultivar-group)] (GB:NP_001046574.1); similar to lipase class 3-like [Oryza sativa (japonica cultivar-group)] (GB:BAB84413.1); contains InterPro domain Lipase, class 3; (InterPro:IPR002921)	0.0213351	1.0149	0.973855	0.884346	1.84593	0.187874	0.316149	1.245	0.628633
AT5G44820	Tairlink	254521_at	similar to unknown protein [Arabidopsis thaliana] (TAIR:AT4G19970.1); similar to H0307D04.3 [Oryza sativa (indica cultivar-group)] (GB:CAH66858.1); contains domain (Trans)glycosidases (SSF51445); contains domain PENTATRICOPEPTIDE REPEAT-CONTAINING PROTEIN (PTHR10483)	0.272987	1.20831	0.455499	0.882451	1.8435	0.0260441	-0.143236	0.905486	0.693296
AT1G80840	Tairlink	261892_at	WRKY40, Pathogen-induced transcription factor. Binds W-box sequences in vitro. Forms protein complexes with itself and with WRKY40 and WRKY60. Coexpression with WRKY18 or WRKY60 made plants more susceptible to both P. syringae and B. cinerea. WRKY18, WRKY40, and WRKY60 have partially redundant roles in response to the hemibiotrophic bacterial pathogen Pseudomonas syringae and the necrotrophic fun…	0.0521792	1.03683	0.909323	0.879849	1.84018	0.0702611	1.08941	2.12787	0.0292125
AT2G03120	Tairlink	266709_at	signal peptide peptidase family protein; similar to signal peptide peptidase family protein [Arabidopsis thaliana] (TAIR:AT4G33410.1); similar to putative aspartic protease A22B [Solanum tuberosum] (GB:CAJ77509.1); similar to Os02g0117400 [Oryza sativa (japonica cultivar-group)] (GB:NP_001045686.1); similar to Os05g0436400 [Oryza sativa (japonica cultivar-group)] (GB:NP_001055648.1); contains Int…	0.00298955	1.00207	0.989765	0.879471	1.8397	0.00170675	-0.169733	0.889007	0.470556
AT4G37640	Tairlink	253063_at	Encodes a calmodulin-regulated Ca(2+)-pump located in the endoplasmic reticulum. Belongs to plant 2B ATPase's with an N-terminal autoinhibitor.	-0.169779	0.888979	0.489751	0.875683	1.83488	0.00247047	0.118775	1.08581	0.627469
AT2G43510	Tairlink	260551_at	Member of the defensin-like (DEFL) family. Encodes putative trypsin inhibitor protein which may function in defense against herbivory.	0.247006	1.18674	0.580787	0.875432	1.83456	0.064375	0.374599	1.29648	0.405562
AT1G08450	Tairlink	261692_at	Encodes calreticulin CRT3.	-0.117213	0.921967	0.695756	0.87364	1.83228	0.00977121	0.00535212	1.00372	0.985715
AT1G15520	Tairlink	261763_at	ABC transporter family involved in resistant to lead. Localizes to plasma membrane. Upregulated by lead. Expressed in leaves, flowers. Not expressed in roots. (PDR12)	-0.277942	0.824767	0.436348	0.872851	1.83128	0.0243197	1.41861	2.67328	0.00104287
AT1G16420	Tairlink	262731_at	latex-abundant protein, putative (AMC8) / caspase family protein; similar to latex-abundant protein, putative (AMC4) / caspase family protein [Arabidopsis thaliana] (TAIR:AT1G79310.1); similar to metacaspase 1 [Lycopersicon esculentum] (GB:AAM51555.1); contains InterPro domain Peptidase C14, caspase catalytic; (InterPro:IPR011600)	0.155947	1.11415	0.693839	0.870142	1.82784	0.0411892	1.51541	2.8588	0.00150359
AT4G35110	Tairlink	253173_at	similar to unknown protein [Arabidopsis thaliana] (TAIR:AT2G16900.1); similar to pEARLI 4 gene product (GB:AAC37472.1); contains InterPro domain Arabidopsis phospholipase-like; (InterPro:IPR007942)	-0.24076	0.846299	0.496778	0.868941	1.82632	0.0242249	0.773648	1.70959	0.0412522
AT4G26910	Tairlink	253950_at	2-oxoacid dehydrogenase family protein; similar to 2-oxoacid dehydrogenase family protein [Arabidopsis thaliana] (TAIR:AT5G55070.1); similar to Os04g0394200 [Oryza sativa (japonica cultivar-group)] (GB:NP_001052652.1); similar to Os02g0514700 [Oryza sativa (japonica cultivar-group)] (GB:NP_001046950.1); similar to putative 2-oxoglutarate dehydrogenase E2 subunit [Oryza sativa (japonica cultivar-g…	-0.144206	0.904878	0.513571	0.866111	1.82274	0.00118332	0.573507	1.48814	0.018125
AT5G12930	Tairlink	250267_at	unknown protein	0.0163649	1.01141	0.962615	0.865772	1.82231	0.0238936	0.750203	1.68203	0.0456803
AT3G63380	Tairlink	251176_at	calcium-transporting ATPase, plasma membrane-type, putative / Ca(2+)-ATPase, putative (ACA12); Identical to Putative calcium-transporting ATPase 12, plasma membrane-type (EC 3.6.3.8) (Ca(2+)-ATPase isoform 12) (ACA12) [Arabidopsis Thaliana] (GB:Q9LY77); similar to ACA10 (autoinhibited Ca2+ -ATPase 10), calcium-transporting ATPase/ calmodulin binding [Arabidopsis thaliana] (TAIR:AT4G29900.1); simi…	0.385919	1.30669	0.334264	0.865362	1.8218	0.0412725	1.14043	2.20447	0.0102069
AT3G62600	Tairlink	251182_at	DNAJ heat shock family protein; similar to ATJ3 (Arabidopsis thaliana DnaJ homologue 3) [Arabidopsis thaliana] (TAIR:AT3G44110.1); similar to Heat shock protein DnaJ, N-terminal [Medicago truncatula] (GB:ABE90994.1); contains InterPro domain HSP40/DnaJ peptide-binding; (InterPro:IPR008971); contains InterPro domain Chaperone DnaJ, C-terminal; (InterPro:IPR002939); contains InterPro domain Heat sh…	0.00167749	1.00116	0.993584	0.865161	1.82154	0.000799518	-0.0740662	0.949957	0.723127
AT2G41090	Tairlink	267076_at	calmodulin-like calcium-binding protein, 22 kDa (CaBP-22); Identical to 22 kDa calmodulin-like calcium-binding protein (CABP-22) [Arabidopsis Thaliana] (GB:P30187); similar to CAM2 (CALMODULIN-2), calcium ion binding [Arabidopsis thaliana] (TAIR:AT2G27030.3); similar to calmodulin [Ae (GB:AAX31386.1); contains InterPro domain EF-Hand type; (InterPro:IPR011992); contains InterPro domain Calcium-bi…	0.358265	1.28188	0.489275	0.862965	1.81877	0.108789	-0.405442	0.755005	0.434992
AT3G56710	Tairlink	246293_at	Sig1 binding protein; interacts with Sig1R4. As well as Sig1, SibI is imported into chloroplasts and its expression is light-dependent in mature chloroplasts.	0.289559	1.22227	0.655986	0.860215	1.81531	0.197385	0.183901	1.13595	0.776785
AT1G66880	Tairlink	256366_at	serine/threonine protein kinase family protein; similar to serine/threonine protein kinase family protein [Arabidopsis thaliana] (TAIR:AT5G38210.1); similar to wall-associated kinase 4-like [Oryza sativa (japonica cultivar-group)] (GB:BAD82478.1); similar to Os05g0550800 [Oryza sativa (japonica cultivar-group)] (GB:NP_001056244.1); contains InterPro domain Serine/threonine protein kinase; (InterP…	0.00588585	1.00409	0.992405	0.86021	1.8153	0.178117	0.258684	1.19639	0.676638
AT1G08940	Tairlink	264645_at	phosphoglycerate/bisphosphoglycerate mutase family protein; similar to phosphoglycerate/bisphosphoglycerate mutase family protein [Arabidopsis thaliana] (TAIR:AT3G05170.1); similar to Os05g0141700 [Oryza sativa (japonica cultivar-group)] (GB:NP_001054606.1); similar to unnamed protein product [Ostreococcus tauri] (GB:CAL53035.1); similar to Os06g0109000 [Oryza sativa (japonica cultivar-group)] (G…	0.172555	1.12705	0.610614	0.859861	1.81486	0.020809	0.704963	1.6301	0.0511294
AT5G50200	Tairlink	248551_at	Wound-responsive gene 3 (WR3). Encodes a high-affinity nitrate transporter. Up-regulated by nitrate. Involved in jasmonic acid-independent wound signal transduction.	0.0355522	1.02495	0.908554	0.857445	1.81183	0.0133075	-0.18549	0.87935	0.55141
AT5G47120	Tairlink	248833_at	Encodes BI-1, a homolog of mammalian Bax inhibitor 1. Functions as an attenuator of biotic and abiotic types of cell death. Bax-induced cell death can be downregulated by ectopically expressing AtBI in planta.	-0.016821	0.988408	0.938481	0.855484	1.80937	0.00125267	-0.0606232	0.95885	0.781164
AT4G23130	Tairlink	254266_at	Encodes a receptor-like protein kinase. Naming convention from Chen et al 2003 (PMID 14756307)	0.21518	1.16085	0.605123	0.854613	1.80827	0.0537822	-0.104548	0.930096	0.800942
AT4G23220	Tairlink	254255_at	protein kinase family protein; similar to protein kinase family protein [Arabidopsis thaliana] (TAIR:AT4G11530.1); similar to receptor-like protein kinase homolog RK20-1 [Phaseolus vulgaris] (GB:AAD21872.1); contains InterPro domain Serine/threonine protein kinase; (InterPro:IPR002290); contains InterPro domain Protein kinase-like; (InterPro:IPR011009); contains InterPro domain Protein kinase; (I…	0.156279	1.11441	0.70619	0.851154	1.80394	0.0542895	-0.100044	0.933005	0.809022
AT5G03160	Tairlink	250930_at	DNAJ heat shock N-terminal domain-containing protein; similar to DNAJ heat shock protein, putative [Arabidopsis thaliana] (TAIR:AT5G25530.1); similar to P58IPK [Lycopersicon esculentum] (GB:AAP41818.1); similar to Heat shock protein DnaJ, N-terminal [Medicago truncatula] (GB:ABE83449.1); contains InterPro domain Tetratricopeptide region; (InterPro:IPR013026); contains InterPro domain Tetratricope…	-0.19891	0.871208	0.613441	0.849914	1.80239	0.0439988	0.210559	1.15714	0.593022
AT2G38470	Tairlink	267028_at	WRKY33, Member of the plant WRKY transcription factor family. Regulates the antagonistic relationship between defense pathways mediating responses to P. syringae and necrotrophic fungal pathogens.	0.14529	1.10595	0.716454	0.846956	1.7987	0.0480705	0.630531	1.54813	0.129549
AT3G60450	Tairlink	251370_at	similar to unknown protein [Arabidopsis thaliana] (TAIR:AT3G60440.1); similar to pRIB5 protein [Ribes nigrum] (GB:CAA07566.1); contains InterPro domain Phosphoglycerate mutase; (InterPro:IPR013078); contains InterPro domain PRIB5; (InterPro:IPR012398)	0.0214529	1.01498	0.932844	0.846593	1.79825	0.00427445	0.369004	1.29146	0.161664
AT5G45380	Tairlink	248970_at	sodium:solute symporter family protein; similar to Os10g0580400 [Oryza sativa (japonica cultivar-group)] (GB:NP_001065513.1); similar to Urea transporter (ISS) [Ostreococcus tauri] (GB:CAL57595.1); contains InterPro domain Na+/solute symporter; (InterPro:IPR001734)	0.243573	1.18392	0.48601	0.846109	1.79765	0.0258078	0.548629	1.4627	0.128902
AT4G24920	Tairlink	254083_at	protein transport protein SEC61 gamma subunit, putative; Identical to Protein transport protein SEC61 gamma-1 subunit (SEC61G2) [Arabidopsis Thaliana] (GB:Q9SW34); similar to protein transport protein SEC61 gamma subunit, putative [Arabidopsis thaliana] (TAIR:AT5G50460.1); similar to Os02g0178400 [Oryza sativa (japonica cultivar-group)] (GB:NP_001046076.1); similar to Protein transport protein SE…	-0.145504	0.904064	0.498866	0.845884	1.79737	0.00115947	-0.149066	0.901834	0.488589
AT5G06320	Tairlink	250676_at	encodes a protein whose sequence is similar to tobacco hairpin-induced gene (HIN1) and Arabidopsis non-race specific disease resistance gene (NDR1). Expression of this gene is induced by cucumber mosaic virus, spermine and Pseudomonas syringae pv. tomato DC3000. The gene product is localized to the plasma membrane.	0.048308	1.03405	0.882407	0.845732	1.79718	0.0191478	-0.280947	0.823051	0.39556
AT5G27760	Tairlink	246744_at	hypoxia-responsive family protein; similar to hypoxia-responsive family protein [Arabidopsis thaliana] (TAIR:AT3G05550.1); similar to hypoxia-responsive family protein [Citrus sinensis] (GB:AAZ05072.1); contains InterPro domain Hypoxia induced protein conserved region; (InterPro:IPR007667)	0.0642152	1.04552	0.825915	0.843383	1.79425	0.0104196	0.481735	1.39642	0.114374
AT1G42990	Tairlink	259626_at	AtbZIP60 consists of a bZIP DNA binding domain followed by a putative transmembrane domain. GFP fusions containing the first 260 amino acids (AtbZIP60deltaC) are nuclear-localized. AtbZIP60 is upregulated by the addition of tunicamycin (ER stress response inductor), DTT (inhibitor of disulfide bond formation) and azetin-2-carboxylate (proline analog perturbing protein structure). It is hypothesiz…	-0.239731	0.846903	0.402739	0.839075	1.7889	0.00895276	0.301139	1.23212	0.296601
AT1G02450	Tairlink	260904_at	NIMIN1 modulates PR gene expression according the following model: NPR1 forms a ternary complex with NIMIN1 and TGA factors upon SAR induction that binds to a positive regulatory cis-element of the PR-1 promoter, termed LS7. This leads to PR-1 gene induction. NIMIN1 decreases transcriptional activation, possibly through its EAR motif, which results in fine-tuning of PR-1 gene expression.	0.341616	1.26718	0.50247	0.83886	1.78864	0.112664	0.0107492	1.00748	0.98303
AT3G09735	Tairlink	258713_at	DNA-binding S1FA family protein; Identical to DNA-binding protein S1FA3 (S1FA3) [Arabidopsis Thaliana] (GB:Q93VI0); similar to DNA-binding S1FA family protein [Arabidopsis thaliana] (TAIR:AT2G37120.1); similar to DNA-binding protein S1FA (GB:P42552); contains InterPro domain DNA binding protein S1FA; (InterPro:IPR006779)	0.093485	1.06694	0.805146	0.837929	1.78748	0.0403193	-0.15075	0.900782	0.691277
AT5G54860	Tairlink	248134_at	integral membrane transporter family protein; similar to integral membrane transporter family protein [Arabidopsis thaliana] (TAIR:AT1G64890.1); similar to Biopterin transport-related protein BT1 [Crocosphaera watsonii WH 8501] (GB:ZP_00518975.1); similar to Os01g0243200 [Oryza sativa (japonica cultivar-group)] (GB:NP_001042562.1); similar to Os03g0795000 [Oryza sativa (japonica cultivar-group)] …	0.298189	1.2296	0.301623	0.835587	1.78458	0.00923401	0.114049	1.08226	0.688027
AT1G70810	Tairlink	262314_at	C2 domain-containing protein; similar to C2 domain-containing protein [Arabidopsis thaliana] (TAIR:AT1G70800.1); similar to C2 [Medicago truncatula] (GB:ABE81436.1); contains InterPro domain C2; (InterPro:IPR000008); contains InterPro domain C2 calcium/lipid-binding region, CaLB; (InterPro:IPR008973)	-0.210595	0.86418	0.579616	0.835124	1.78401	0.0406985	0.531049	1.44498	0.174241
AT5G54500	Tairlink	248162_at	Encodes a flavin mononucleotide-binding flavodoxin-like quinone reductase that is a primary auxin-response gene.	-0.161051	0.894373	0.607154	0.83409	1.78273	0.0161475	0.367072	1.28973	0.250219
AT4G02330	Tairlink	255524_at	pectinesterase family protein; similar to pectinesterase family protein [Arabidopsis thaliana] (TAIR:AT1G02810.1); similar to pectinesterase family protein [Arabidopsis thaliana] (TAIR:AT2G47550.1); similar to papillar cell-specific pectin methylesterase-like protein [Brassica napus] (GB:AAK84428.1); contains InterPro domain Virulence factor, pectin lyase fold; (InterPro:IPR011050); contains Inte…	0.000356235	1.00025	0.999299	0.830102	1.77781	0.0553574	-0.706835	0.612663	0.0970418
AT3G17790	Tairlink	258158_at	ATACP5 (acid phosphatase 5); acid phosphatase/ protein serine/threonine phosphatase; similar to ATPAP3/PAP3 (purple acid phosphatase 3), acid phosphatase/ protein serine/threonine phosphatase [Arabidopsis thaliana] (TAIR:AT1G14700.1); similar to putative acid phosphatase [Lupinus luteus] (GB:CAE85073.1); contains InterPro domain Acid phosphatase, type 5; (InterPro:IPR012007); contains InterPro do…	-0.0715706	0.951601	0.954873	0.829902	1.77756	0.514873	0.351617	1.27599	0.781285
AT4G14420	Tairlink	245340_at	lesion inducing protein-related; similar to lesion inducing protein-related [Arabidopsis thaliana] (TAIR:AT1G04340.1); similar to ORF; able to induce HR-like lesions [Nicotiana tabacum] (GB:AAC49975.1); contains InterPro domain Surfeit locus 4-related; (InterPro:IPR011592); contains InterPro domain HR-like lesion-inducer; (InterPro:IPR008637)	-0.0591867	0.959805	0.829757	0.828007	1.77523	0.00816566	0.0148007	1.01031	0.957087
AT5G08300	Tairlink	246035_at	succinyl-CoA ligase (GDP-forming) alpha-chain, mitochondrial, putative / succinyl-CoA synthetase, alpha chain, putative / SCS-alpha, putative; Identical to Succinyl-CoA ligase [GDP-forming] subunit alpha-1, mitochondrial precursor (EC 6.2.1.4) (Succinyl-CoA synthetase subunit alpha-1) (SCS- alpha-1) [Arabidopsis Thaliana] (GB:P68209;GB:O82661;GB:P53586); similar to succinyl-CoA ligase (GDP-formin…	-0.127085	0.91568	0.662271	0.82582	1.77254	0.0113791	0.264586	1.20129	0.368458
AT3G08640	Tairlink	258692_at	alphavirus core protein family; similar to unknown protein [Arabidopsis thaliana] (TAIR:AT3G08630.1); similar to Os01g0812900 [Oryza sativa (japonica cultivar-group)] (GB:NP_001044596.1); similar to unknown protein [Oryza sativa (japonica cultivar-group)] (GB:BAD68215.1); similar to P0432B10.9 [Oryza sativa (japonica cultivar-group)] (GB:BAB90391.1)	-0.126464	0.916074	0.596859	0.824322	1.7707	0.0032128	0.324134	1.25191	0.186687
AT1G15790	Tairlink	259489_at	similar to unknown protein [Arabidopsis thaliana] (TAIR:AT1G15780.1); similar to Os08g0564800 [Oryza sativa (japonica cultivar-group)] (GB:NP_001062533.1); similar to CTV.22 [Poncirus trifoliata] (GB:AAN62354.1); contains domain no description (G3D.1.10.246.20); contains domain Kix domain of CBP (creb binding protein) (SSF47040)	-0.231827	0.851556	0.245094	0.822411	1.76836	0.00068508	0.0778168	1.05542	0.690194
AT2G24600	Tairlink	263800_at	ankyrin repeat family protein; similar to ankyrin repeat family protein [Arabidopsis thaliana] (TAIR:AT1G10340.1); similar to Ankyrin [Medicago truncatula] (GB:ABE80931.1); contains InterPro domain Ankyrin; (InterPro:IPR002110)	0.0904933	1.06473	0.793479	0.820637	1.76619	0.0292947	0.353853	1.27797	0.314154
AT1G28190	Tairlink	245662_at	similar to unknown protein [Arabidopsis thaliana] (TAIR:AT5G12340.1); similar to expressed protein [Oryza sativa (japonica cultivar-group)] (GB:ABA94082.1)	0.0347472	1.02438	0.924226	0.818311	1.76334	0.0382829	0.725785	1.6538	0.0621137
AT1G23140	Tairlink	264893_at	C2 domain-containing protein; similar to C2 domain-containing protein [Arabidopsis thaliana] (TAIR:AT1G70810.1); similar to C2 [Medicago truncatula] (GB:ABE89197.1); contains InterPro domain C2; (InterPro:IPR000008); contains InterPro domain C2 calcium/lipid-binding region, CaLB; (InterPro:IPR008973)	0.137763	1.1002	0.612083	0.815793	1.76026	0.00806202	0.440173	1.35677	0.119227
AT1G62790	Tairlink	262694_at	protease inhibitor/seed storage/lipid transfer protein (LTP) family protein; similar to receptor serine/threonine kinase, putative [Arabidopsis thaliana] (TAIR:AT1G70250.1); similar to Plant lipid transfer protein/Par allergen [Medicago truncatula] (GB:ABE81473.1); contains InterPro domain Plant lipid transfer/seed storage/trypsin-alpha amylase inhibitor; (InterPro:IPR003612)	0.0452677	1.03187	0.88277	0.815516	1.75993	0.0167359	0.00202903	1.00141	0.994724
AT4G23810	Tairlink	254231_at	WRKY53, member of WRKY Transcription Factor; Group III	-0.0201841	0.986107	0.957934	0.814448	1.75862	0.0475006	0.312179	1.24158	0.419995
AT1G25520	Tairlink	255735_at	similar to unknown protein [Arabidopsis thaliana] (TAIR:AT1G68650.1); similar to Os08g0433100 [Oryza sativa (japonica cultivar-group)] (GB:NP_001061871.1); similar to PREDICTED: similar to conserved hypothetical protein [Strongylocentrotus purpuratus] (GB:XP_798718.2); contains InterPro domain Protein of unknown function UPF0016; (InterPro:IPR001727)	-0.196623	0.872591	0.414726	0.811798	1.7554	0.00361374	0.205383	1.15299	0.394746
AT5G17860	Tairlink	250054_at	cation exchanger, putative (CAX7); similar to cation exchanger, putative (CAX8) [Arabidopsis thaliana] (TAIR:AT5G17850.1); similar to Sodium/calcium exchanger membrane re (GB:ABE92415.1); contains InterPro domain Sodium/calcium exchanger membrane region; (InterPro:IPR004837)	-0.139704	0.907706	0.782389	0.811263	1.75475	0.123799	0.673163	1.59457	0.195906
AT4G20830	Tairlink	254432_at	FAD-binding domain-containing protein; Identical to Reticuline oxidase-like protein precursor (EC 1.21.-.-) [Arabidopsis Thaliana] (GB:Q9SVG4;GB:Q3E9Y2;GB:Q8H7B5); similar to ATSEC1A, electron carrier [Arabidopsis thaliana] (TAIR:AT1G01980.1); similar to FAD-binding domain-containing protein [Arabidopsis thaliana] (TAIR:AT4G20840.1); similar to FAD-binding domain-containing protein [Arabidopsis t…	0.112429	1.08105	0.742971	0.808461	1.75134	0.0301403	0.11253	1.08112	0.742749
AT1G05575	Tairlink	263182_at	similar to unknown protein [Arabidopsis thaliana] (TAIR:AT2G31945.1); similar to hypothetical protein [Oryza sativa (japonica cultivar-group)] (GB:BAD38225.1); similar to Os06g0207200 [Oryza sativa (japonica cultivar-group)] (GB:NP_001057099.1); similar to Os02g0774200 [Oryza sativa (japonica cultivar-group)] (GB:NP_001048273.1)	0.345238	1.27036	0.465646	0.805571	1.74784	0.10154	0.177428	1.13087	0.705751
AT4G04220	Tairlink	255319_at	disease resistance family protein; similar to disease resistance family protein / LRR family protein [Arabidopsis thaliana] (TAIR:AT1G71400.1); similar to Hcr2-5D [Lycopersicon esculentum] (GB:AAC78596.1); contains InterPro domain Leucine-rich repeat; (InterPro:IPR001611); contains InterPro domain Leucine-rich repeat, typical subtype; (InterPro:IPR003591); contains InterPro domain Leucine-rich re…	0.0240861	1.01684	0.950201	0.805105	1.74727	0.0513393	0.0984418	1.07062	0.798738
AT5G23490	Tairlink	249835_s_at	similar to unknown protein [Arabidopsis thaliana] (TAIR:AT5G08440.1); similar to Os05g0100900 [Oryza sativa (japonica cultivar-group)] (GB:NP_001054377.1); similar to Os01g0108000 [Oryza sativa (japonica cultivar-group)] (GB:NP_001041786.1); similar to expressed protein [Oryza sativa (japonica cultivar-group)] (GB:ABF98471.1)	0.11672	1.08427	0.740786	0.804577	1.74663	0.0351027	0.35426	1.27833	0.322861
AT5G25440	Tairlink	246943_at	protein kinase family protein; similar to protein kinase family protein [Arabidopsis thaliana] (TAIR:AT5G11410.1); similar to Os06g0727400 [Oryza sativa (japonica cultivar-group)] (GB:NP_001058637.1); similar to H0409D10.5 [Oryza sativa (indica cultivar-group)] (GB:CAH66747.1); contains InterPro domain Protein kinase-like; (InterPro:IPR011009); contains InterPro domain Protein kinase; (InterPro:I…	0.176691	1.13029	0.65802	0.80416	1.74613	0.0581952	-0.0514727	0.964951	0.897071
AT4G23885	Tairlink	254190_at	similar to unknown protein [Arabidopsis thaliana] (TAIR:AT5G24165.1)	0.0550197	1.03887	0.808832	0.803447	1.74527	0.00277285	0.22595	1.16955	0.328205
AT4G32940	Tairlink	253358_at	Encodes a vacuolar processing enzyme belonging to a novel group of cysteine proteinases that is expressed in vegetative organs and is upregulated in association with various types of cell death and under stressed conditions. They are essential in processing seed storage proteins and for mediating the susceptible response of toxin-induced cell death.	-0.230303	0.852456	0.496587	0.803272	1.74505	0.0285005	0.404525	1.32365	0.240131
AT1G67360	Tairlink	264968_at	rubber elongation factor (REF) family protein; Identical to REF/SRPP-like protein At1g67360 [Arabidopsis Thaliana] (GB:Q9FYF7); similar to rubber elongation factor (REF) protein-related [Arabidopsis thaliana] (TAIR:AT2G47780.1); similar to Stress-related protein (GB:Q9SW70); contains InterPro domain Rubber elongation factor; (InterPro:IPR008802)	0.215338	1.16098	0.774619	0.801313	1.74269	0.295386	0.396212	1.31605	0.599559
AT4G05020	Tairlink	255259_at	NDB2 (NAD(P)H DEHYDROGENASE B2); disulfide oxidoreductase; similar to NDB1 (NAD(P)H DEHYDROGENASE B1), NADH dehydrogenase/ disulfide oxidoreductase [Arabidopsis thaliana] (TAIR:AT4G28220.1); similar to NDB4 (NAD(P)H DEHYDROGENASE B4), NADH dehydrogenase [Arabidopsis thaliana] (TAIR:AT2G20800.1); similar to pyridine nucleotide-disulphide oxidoreductase family protein [Arabidopsis thaliana] (TAIR:A…	-0.132424	0.912297	0.703774	0.799562	1.74057	0.0339631	0.705273	1.63045	0.0572536
AT4G27300	Tairlink	253911_at	S-locus protein kinase, putative; similar to ARK1 (A. THALIANA RECEPTOR KINASE I), kinase [Arabidopsis thaliana] (TAIR:AT1G65790.1); similar to S-locus protein kinase, putative [Arabidopsis thaliana] (TAIR:AT4G27290.1); similar to ARK3 (Arabidopsis Receptor Kinase 3), kinase [Arabidopsis thaliana] (TAIR:AT4G21380.1); similar to Protein kinase; S-locus glycoprotein; Curculin-like (mannose-binding)…	-0.167994	0.890079	0.722391	0.799279	1.74023	0.106074	0.76479	1.69912	0.120638
AT4G02410	Tairlink	255502_at	lectin protein kinase family protein; similar to lectin protein kinase, putative [Arabidopsis thaliana] (TAIR:AT3G53810.1); similar to RLK (RECEPTOR LECTIN KINASE), kinase [Arabidopsis thaliana] (TAIR:AT2G37710.1); similar to lectin protein kinase, putative [Arabidopsis thaliana] (TAIR:AT4G02420.1); similar to receptor kinase Lecrk [Gossypium hirsutum] (GB:AAP47579.1); similar to lectin-like rece…	-0.147487	0.902822	0.715912	0.79867	1.7395	0.0634769	0.204027	1.15191	0.615409
AT1G27330	Tairlink	264488_s_at	similar to unknown protein [Arabidopsis thaliana] (TAIR:AT1G27350.1); similar to membrane protein [Brassica juncea] (GB:AAT38818.1); contains InterPro domain Ribosome associated membrane RAMP4; (InterPro:IPR010580)	-0.0897525	0.939684	0.773588	0.796445	1.73682	0.0204992	-0.0856343	0.94237	0.783684
AT5G19250	Tairlink	249919_at	Identical to Putative GPI-anchored protein At5g19250 precursor [Arabidopsis Thaliana] (GB:P59833;GB:Q67ZQ2;GB:Q6ID89); similar to unknown protein [Arabidopsis thaliana] (TAIR:AT3G06035.1); similar to unknown protein [Oryza sativa (japonica cultivar-group)] (GB:BAC07018.1); contains domain PR-1-like (SSF55797)	0.109667	1.07898	0.59579	0.794193	1.73411	0.00142893	-0.228166	0.853719	0.277465
AT1G01340	Tairlink	261027_at	member of Cyclic nucleotide gated channel family	-0.0785666	0.946998	0.864851	0.791201	1.73051	0.102216	0.840225	1.79033	0.0844012
AT1G71040	Tairlink	259752_at	multi-copper oxidase type I family protein; similar to multi-copper oxidase type I family protein [Arabidopsis thaliana] (TAIR:AT1G23010.1); similar to Os01g0126100 [Oryza sativa (japonica cultivar-group)] (GB:NP_001041895.1); similar to putative spore coat protein-like protein [Oryza sativa (japonica cultivar-group)] (GB:BAB21194.1); contains InterPro domain Cupredoxin; (InterPro:IPR008972); con…	-0.095808	0.935748	0.756045	0.790068	1.72916	0.0201024	0.302082	1.23292	0.334517
AT1G17430	Tairlink	261032_at	hydrolase, alpha/beta fold family protein; similar to hydrolase, alpha/beta fold family protein [Arabidopsis thaliana] (TAIR:AT1G72620.1); similar to Alpha/beta hydrolase fold [Medicago truncatula] (GB:ABE81749.1); similar to Os03g0178500 [Oryza sativa (japonica cultivar-group)] (GB:NP_001049153.1); similar to Os07g0622700 [Oryza sativa (japonica cultivar-group)] (GB:NP_001060317.1); contains Int…	-0.105248	0.929645	0.816929	0.788714	1.72753	0.0983521	-0.273832	0.82712	0.549147
AT5G37600	Tairlink	249581_at	encodes a cytosolic glutamine synthetase, the enzyme has high affinity with substrate ammonium	0.148649	1.10853	0.593069	0.788057	1.72675	0.0113888	-0.0739597	0.950027	0.789545
AT2G31390	Tairlink	263250_at	pfkB-type carbohydrate kinase family protein; Identical to Probable fructokinase-1 (EC 2.7.1.4) [Arabidopsis Thaliana] (GB:Q9SID0;GB:Q94F01); similar to pfkB-type carbohydrate kinase family protein [Arabidopsis thaliana] (TAIR:AT1G06030.1); similar to putative fructokinase 2; S2 self-incompatibility locus-linked 3.16 protein [Petunia integrifolia subsp. inflata] (GB:AAQ10000.1); similar to putati…	-0.241742	0.845724	0.298573	0.78691	1.72538	0.00331391	0.158659	1.11625	0.490394
AT2G02390	Tairlink	266181_at	Encodes glutathione transferase belonging to the zeta class of GSTs. Naming convention according to Wagner et al. (2002). The protein undergoes spontaneous thiolation following treatment with the oxidant tert-butylhydroperoxide.	-0.194555	0.873843	0.489921	0.786803	1.72525	0.0121419	0.22876	1.17183	0.418376
AT1G51660	Tairlink	256183_at	encodes a mitogen-activated map kinase kinase (there are nine in Arabidopsis) involved in innate immunity. This protein activate MPK3/MPK6 and early-defense genes redundantly with MKK5.	-0.192662	0.87499	0.579981	0.783485	1.72128	0.0366406	0.577209	1.49196	0.111263
AT3G57280	Tairlink	251624_at	similar to unknown protein [Arabidopsis thaliana] (TAIR:AT3G20510.1); similar to hypothetical protein 11 [Plantago major] (GB:CAJ34819.1); contains InterPro domain Protein of unknown function UPF0136, Transmembrane; (InterPro:IPR005349)	0.239972	1.18097	0.255786	0.783357	1.72113	0.0016294	0.255476	1.19373	0.227718
AT3G12740	Tairlink	257700_at	LEM3 (ligand-effect modulator 3) family protein / CDC50 family protein; similar to LEM3 (ligand-effect modulator 3) family protein / CDC50 family protein [Arabidopsis thaliana] (TAIR:AT1G54320.1); similar to Os06g0665000 [Oryza sativa (japonica cultivar-group)] (GB:NP_001058302.1); similar to Os02g0173800 [Oryza sativa (japonica cultivar-group)] (GB:NP_001046043.1); similar to hypothetical protei…	-0.144553	0.90466	0.654775	0.781305	1.71868	0.026623	0.543631	1.45764	0.107301
AT4G21850	Tairlink	254387_at	methionine sulfoxide reductase domain-containing protein / SeIR domain-containing protein; similar to methionine sulfoxide reductase domain-containing protein / SeIR domain-containing protein [Arabidopsis thaliana] (TAIR:AT4G21830.1); similar to Mss4-like [Medicago truncatula] (GB:ABE84787.1); contains InterPro domain Methionine sulfoxide reductase B; (InterPro:IPR002579); contains InterPro domai…	-0.102112	0.931668	0.790494	0.780956	1.71827	0.056808	1.15426	2.2257	0.00822576
AT1G08930	Tairlink	264624_at	encodes a putative sucrose transporter whose gene expression is induced by dehydration and cold.	0.0794785	1.05664	0.896343	0.780042	1.71718	0.213488	0.214417	1.16024	0.725729
AT5G45000	Tairlink	248971_at	transmembrane receptor; similar to unknown protein [Arabidopsis thaliana] (TAIR:AT1G51270.2); similar to Leucine Rich Repeat, putative [Medicago truncatula] (GB:ABE91519.1); contains InterPro domain Toll-Interleukin receptor; (InterPro:IPR000157)	-0.155109	0.898065	0.427943	0.779631	1.71669	0.00101496	0.00331113	1.0023	0.986347
AT2G30750	Tairlink	267565_at	putative cytochrome P450	-0.0525972	0.964199	0.916934	0.778883	1.7158	0.137628	0.717078	1.64385	0.16922
AT5G04930	Tairlink	250818_at	Encodes a putative aminophospholipid translocase (p-type ATPase) involved in chilling response.	-0.186763	0.878574	0.529309	0.77737	1.714	0.017448	0.600878	1.51664	0.056401
AT2G37760	Tairlink	267181_at	aldo/keto reductase family protein; similar to aldo/keto reductase family protein [Arabidopsis thaliana] (TAIR:AT2G37790.1); similar to Aldo/keto reductase [Medicago truncatula] (GB:ABE82917.1); contains InterPro domain Aldo/keto reductase; (InterPro:IPR001395)	-0.235675	0.849287	0.618835	0.777303	1.71392	0.11504	0.45467	1.37047	0.342796
AT3G55470	Tairlink	251790_at	C2 domain-containing protein; similar to C2 domain-containing protein [Arabidopsis thaliana] (TAIR:AT1G63220.1); similar to Os-FIERG2 gene product [Oryza sativa] (GB:AAC04628.1); contains InterPro domain C2; (InterPro:IPR000008); contains InterPro domain C2 calcium/lipid-binding region, CaLB; (InterPro:IPR008973)	-0.265259	0.832049	0.363535	0.776709	1.71322	0.0153572	0.376513	1.2982	0.203553
AT2G18670	Tairlink	266071_at	zinc finger (C3HC4-type RING finger) family protein; similar to zinc finger (C3HC4-type RING finger) family protein [Arabidopsis thaliana] (TAIR:AT4G30370.1); similar to Zinc finger, RING-type [Medicago truncatula] (GB:ABE91399.1); contains InterPro domain Zinc finger, RING-type; (InterPro:IPR001841)	0.210481	1.15707	0.459037	0.774916	1.71109	0.013805	0.416296	1.3345	0.153938
AT1G09970	Tairlink	264663_at	leucine-rich repeat transmembrane protein kinase, putative; similar to IKU2 (HAIKU2), ATP binding / protein kinase [Arabidopsis thaliana] (TAIR:AT3G19700.1); similar to leucine-rich repeat transmembrane protein kinase, putative [Arabidopsis thaliana] (TAIR:AT5G49660.1); similar to HSL1 (HAESA-LIKE 1), ATP binding / kinase/ protein serine/threonine kinase [Arabidopsis thaliana] (TAIR:AT1G28440.1);…	-0.270991	0.82875	0.550471	0.774344	1.71041	0.101848	0.773111	1.70895	0.102346
AT3G55950	Tairlink	251769_at	protein kinase family protein; similar to protein kinase, putative [Arabidopsis thaliana] (TAIR:AT5G47850.1); similar to cytokinin-regulated kinase 1 [Nicotiana tabacum] (GB:AAG25966.1); contains InterPro domain Protein kinase-like; (InterPro:IPR011009); contains InterPro domain Protein kinase; (InterPro:IPR000719); contains InterPro domain Regulator of chromosome condensation/beta-lactamase-inhi…	0.0238929	1.0167	0.950896	0.773751	1.70971	0.0612557	0.969675	1.9584	0.022982
AT2G19190	Tairlink	267436_at	FRK1, Receptor-like protein kinase. Involved in early defense signaling.	0.223613	1.16765	0.584344	0.773729	1.70968	0.0726327	0.0742995	1.05285	0.855088
AT3G49110	Tairlink	252291_s_at	Class III peroxidase Perx33. Expressed in roots. Located in the cell wall. Involved in cell elongation. Expression activated by light. May play a role in generating H2O2 during defense response.	-0.211875	0.863414	0.445363	0.770988	1.70644	0.0123901	0.382643	1.30373	0.177675
AT5G48380	Tairlink	248698_at	leucine-rich repeat family protein / protein kinase family protein; similar to leucine-rich repeat transmembrane protein kinase, putative [Arabidopsis thaliana] (TAIR:AT1G27190.1); similar to Os05g0414700 [Oryza sativa (japonica cultivar-group)] (GB:NP_001055553.1); similar to receptor-like protein kinase [Oryza sativa (japonica cultivar-group)] (GB:AAX95167.1); contains InterPro domain Protein k…	0.219795	1.16457	0.486114	0.770797	1.70621	0.0246705	-0.127939	0.915138	0.683467
AT2G29990	Tairlink	266835_at	NDA2 (ALTERNATIVE NAD(P)H DEHYDROGENASE 2); NADH dehydrogenase; similar to NDA1 (ALTERNATIVE NAD(P)H DEHYDROGENASE 1), NADH dehydrogenase [Arabidopsis thaliana] (TAIR:AT1G07180.1); similar to putative internal rotenone-insensitive NADH dehydrogenase [Solanum tuberosum] (GB:CAB52796.1); similar to Os07g0564500 [Oryza sativa (japonica cultivar-group)] (GB:NP_001060003.1); contains InterPro domain P…	0.0996657	1.07153	0.654584	0.769888	1.70514	0.00318957	0.430577	1.34777	0.0678401
AT4G24570	Tairlink	254120_at	mitochondrial substrate carrier family protein; similar to mitochondrial substrate carrier family protein [Arabidopsis thaliana] (TAIR:AT2G22500.1); similar to putative mitochondrial dicarboxylate carrier protein [Trifolium pratense] (GB:BAE71294.1); contains InterPro domain Mitochondrial carrier protein; (InterPro:IPR002067); contains InterPro domain Mitochondrial substrate carrier; (InterPro:IP…	0.0959144	1.06874	0.728359	0.768321	1.70329	0.0128511	0.342752	1.26817	0.225709
AT4G17070	Tairlink	245266_at	similar to Os03g0100300 [Oryza sativa (japonica cultivar-group)] (GB:NP_001048644.1); contains InterPro domain Peptidyl-prolyl cis-trans isomerase, cyclophilin type; (InterPro:IPR002130)	-0.306989	0.808327	0.415348	0.768101	1.70303	0.0538926	0.340524	1.26622	0.367539
AT5G45500	Tairlink	248944_at	similar to unknown protein [Arabidopsis thaliana] (TAIR:AT5G45520.1); similar to hypothetical protein [Oryza sativa (japonica cultivar-group)] (GB:AAN08222.1); similar to Leucine Rich Repeat family protein, expressed [Oryza sativa (japonica cultivar-group)] (GB:ABF97474.1); similar to Os01g0799000 [Oryza sativa (japonica cultivar-group)] (GB:NP_001044526.1); contains domain no description (G3D.3.…	-0.127473	0.915433	0.615017	0.767626	1.70247	0.00765156	0.17452	1.12859	0.492793
AT3G14620	Tairlink	258063_at	putative cytochrome P450	-0.293713	0.8158	0.580553	0.765559	1.70003	0.162072	0.473033	1.38802	0.37754
AT4G05390	Tairlink	255230_at	Encodes a root-type ferredoxin:NADP(H) oxidoreductase.	-0.222972	0.856799	0.310327	0.764372	1.69863	0.00273935	0.587454	1.50259	0.0146756
AT3G22845	Tairlink	258345_at	emp24/gp25L/p24 protein-related; similar to emp24/gp25L/p24 family protein [Arabidopsis thaliana] (TAIR:AT3G07680.1); similar to coated vesicle membrane protein-like [Triticum aestivum] (GB:ABB90548.1); similar to Os03g0744800 [Oryza sativa (japonica cultivar-group)] (GB:NP_001051240.1); contains InterPro domain emp24/gp25L/p24; (InterPro:IPR000348); contains InterPro domain GOLD; (InterPro:IPR00…	-0.112767	0.924813	0.642741	0.76214	1.696	0.00617046	-0.125683	0.91657	0.605485
AT2G31880	Tairlink	263478_at	leucine-rich repeat transmembrane protein kinase, putative; similar to leucine-rich repeat transmembrane protein kinase, putative [Arabidopsis thaliana] (TAIR:AT2G33170.1); similar to receptor-like protein kinase [Nicotiana tabacum] (GB:BAC07504.2); contains InterPro domain Protein kinase-like; (InterPro:IPR011009); contains InterPro domain Leucine-rich repeat; (InterPro:IPR001611); contains Inte…	-0.0604736	0.958949	0.84922	0.761818	1.69563	0.028188	0.03816	1.0268	0.904474
AT3G24090	Tairlink	256911_at	transaminase; similar to Glucosamine 6-phosphate synthetases, contain amidotransferase and phosphosugar isomerase domains (ISS) [Ostreococcus tauri] (GB:CAL54169.1); similar to glucosamine-fructose-6-phosphate aminotransferase, isomerizing family protein, expressed [Oryza sativa (japonica cultivar-group)] (GB:ABA91394.2); similar to SIS domain containing protein, expressed [Oryza sativa (japonica…	0.367666	1.29026	0.421555	0.759523	1.69293	0.108831	0.153981	1.11264	0.734001
AT3G08970	Tairlink	258984_at	DNAJ heat shock N-terminal domain-containing protein; similar to DNAJ heat shock family protein [Arabidopsis thaliana] (TAIR:AT4G39960.1); similar to DnaJ domain containing protein, expressed [Oryza sativa (japonica cultivar-group)] (GB:ABF95409.1); contains InterPro domain Thioredoxin-like fold; (InterPro:IPR012336); contains InterPro domain Thioredoxin fold; (InterPro:IPR012335); contains Inter…	-0.0647556	0.956107	0.836982	0.759063	1.69239	0.0272471	-0.0601979	0.959133	0.848296
AT2G41100	Tairlink	267083_at	encodes a calmodulin-like protein, with six potential calcium binding domains. Calcium binding shown by Ca(2+)-specific shift in electrophoretic mobility. Expression induced by touch and darkness. Expression may also be developmentally controlled. Expression in growing regions of roots, vascular tissue, root/shoot junctions, trichomes, branch points of the shoot, and regions of siliques and flowe…	0.34615	1.27116	0.588533	0.758791	1.69207	0.244636	0.397759	1.31746	0.534867
AT1G09630	Tairlink	264669_at	Encodes a putative GTP-binding protein.	-0.0753244	0.949129	0.746548	0.758776	1.69205	0.00487647	0.0123073	1.00857	0.95781
AT3G13790	Tairlink	256787_at	Encodes a protein with invertase activity.	-0.450272	0.731905	0.393308	0.757981	1.69112	0.160007	-0.254593	0.838224	0.626314
AT4G19370	Tairlink	254571_at	similar to unknown protein [Arabidopsis thaliana] (TAIR:AT1G31720.1); similar to Os06g0114700 [Oryza sativa (japonica cultivar-group)] (GB:NP_001056606.1); similar to Os02g0703300 [Oryza sativa (japonica cultivar-group)] (GB:NP_001047854.1); contains InterPro domain Protein of unknown function DUF1218; (InterPro:IPR009606)	-0.494747	0.709686	0.15765	0.757179	1.69018	0.038187	1.27339	2.4173	0.00172043
AT1G55265	Tairlink	259661_at	similar to unknown protein [Arabidopsis thaliana] (TAIR:AT5G19860.1); similar to Protein of unknown function DUF538 [Medicago truncatula] (GB:ABE78678.1); contains InterPro domain Protein of unknown function DUF538; (InterPro:IPR007493)	0.1373	1.09984	0.650344	0.75686	1.68981	0.0225972	-0.0313429	0.978509	0.9173
AT2G41180	Tairlink	267084_at	sigA-binding protein-related; similar to SIB1 (SIGMA FACTOR BINDING PROTEIN 1), binding [Arabidopsis thaliana] (TAIR:AT3G56710.1); similar to VQ [Medicago truncatula] (GB:ABE93011.1); contains InterPro domain VQ; (InterPro:IPR008889)	-0.0396024	0.972923	0.895342	0.756651	1.68956	0.0223157	0.502114	1.41629	0.111005
AT1G08050	Tairlink	260648_at	zinc finger (C3HC4-type RING finger) family protein; similar to zinc finger (C3HC4-type RING finger) family protein [Arabidopsis thaliana] (TAIR:AT5G60710.1); similar to Os02g0806700 [Oryza sativa (japonica cultivar-group)] (GB:NP_001048450.1); similar to Hypothetical protein protein containing a von Willebrand factor type A domain [Oryza sativa] (GB:AAK98695.1); contains InterPro domain von Will…	0.25864	1.19635	0.356024	0.755844	1.68862	0.0142074	0.139142	1.10125	0.615743
AT4G18580	Tairlink	254624_at	unknown protein	0.0709585	1.05041	0.788638	0.752135	1.68428	0.0114427	0.0811312	1.05785	0.759306
AT1G72900	Tairlink	262381_at	disease resistance protein (TIR-NBS class), putative; similar to disease resistance protein (TIR-NBS class), putative [Arabidopsis thaliana] (TAIR:AT1G72940.1); similar to nematode resistance-like protein [Solanum tuberosum] (GB:AAP44393.1); contains InterPro domain Disease resistance protein; (InterPro:IPR000767); contains InterPro domain Toll-Interleukin receptor; (InterPro:IPR000157)	-0.215048	0.861518	0.561105	0.750988	1.68294	0.0560078	0.592119	1.50746	0.122976
AT5G52450	Tairlink	248335_at	MATE efflux protein-related; similar to MATE efflux family protein [Arabidopsis thaliana] (TAIR:AT2G34360.1); similar to MATE efflux family protein [Arabidopsis thaliana] (TAIR:AT1G73700.1); similar to Os04g0373400 [Oryza sativa (japonica cultivar-group)] (GB:NP_001052573.1); similar to MATE efflux family protein, expressed [Oryza sativa (japonica cultivar-group)] (GB:ABG65963.1); similar to Os06…	0.122599	1.08869	0.484891	0.750037	1.68184	0.000576857	0.504694	1.41882	0.0102252
AT4G16660	Tairlink	245293_at	heat shock protein 70, putative / HSP70, putative; similar to heat shock protein, putative [Arabidopsis thaliana] (TAIR:AT1G11660.1); similar to PREDICTED: similar to CG2918-PA [Tribolium castaneum] (GB:XP_973490.1); similar to Os02g0710900 [Oryza sativa (japonica cultivar-group)] (GB:NP_001047898.1); contains InterPro domain Heat shock protein Hsp70; (InterPro:IPR001023); contains InterPro domai…	-0.509936	0.702254	0.195409	0.749766	1.68152	0.0651088	0.343303	1.26866	0.375736
AT5G03350	Tairlink	250942_at	legume lectin family protein; similar to legume lectin family protein [Arabidopsis thaliana] (TAIR:AT3G16530.1); similar to lectin-like receptor kinase 7;2 [Medicago truncatula] (GB:AAR11299.1); contains InterPro domain Concanavalin A-like lectin/glucanase, subgroup; (InterPro:IPR013320); contains InterPro domain Concanavalin A-like lectin/glucanase; (InterPro:IPR008985); contains InterPro domain…	1.35884	2.56478	0.223052	0.749202	1.68086	0.493857	0.135833	1.09873	0.900484
AT4G29810	Tairlink	253646_at	encodes a MAP kinase kinase 2 that regulates MPK6 and MPK4 in response to cold and salt stresses. Co-expression with MEKK1 in protoplasts activated MKK2 activity, suggesting that MEKK1 may be a regulator of MKK2.	-0.190239	0.876461	0.300858	0.748023	1.67949	0.000800991	0.0997411	1.07158	0.582356
AT3G26440	Tairlink	256883_at	similar to unknown protein [Arabidopsis thaliana] (TAIR:AT1G13000.2); similar to Protein of unknown function DUF707 [Medicago truncatula] (GB:ABE91787.1); contains InterPro domain Protein of unknown function DUF707; (InterPro:IPR007877)	-0.0895625	0.939808	0.691184	0.746001	1.67714	0.00434282	1.17641	2.26013	9.60345e-05
AT3G27380	Tairlink	257713_at	One of three isoforms of the iron-sulfur component of the succinate dehydrogenase complex, a component of the mitochondrial respiratory chain complex II. The product of the nuclear encoded gene is imported into the mitochondrion. Expressed during germination and post-germinative growth.	0.094966	1.06804	0.709173	0.745568	1.67663	0.00952031	0.101286	1.07273	0.690887
AT5G01600	Tairlink	251109_at	Encodes a ferretin protein that is targeted to the chloroplast. Member of a Ferritin gene family. Gene expression is induced in response to iron overload and by nitric oxide. Expression of the gene is downregulated in the presence of paraquat, an inducer of photoxidative stress.	0.62993	1.54749	0.21781	0.744631	1.67555	0.149296	0.323549	1.25141	0.518513
AT5G26920	Tairlink	246821_at	calmodulin binding; similar to calmodulin-binding protein [Arabidopsis thaliana] (TAIR:AT4G25800.2); similar to hypothetical protein MtrDRAFT_AC146914g39v1 [Medicago truncatula] (GB:ABE91845.1); contains InterPro domain Calmodulin binding protein-like; (InterPro:IPR012416)	-0.178708	0.883494	0.635198	0.744373	1.67525	0.062455	0.414484	1.33282	0.27931
AT1G07000	Tairlink	256050_at	A member of EXO70 gene family, putative exocyst subunits, conserved in land plants. Arabidopsis thaliana contains 23 putative EXO70 genes, which can be classified into eight clusters on the phylogenetic tree.	-0.0494499	0.966305	0.916967	0.743504	1.67424	0.132283	0.351484	1.27587	0.462894
AT2G35930	Tairlink	263935_at	U-box domain-containing protein; similar to U-box domain-containing protein [Arabidopsis thaliana] (TAIR:AT3G52450.1); similar to U-box protein [Capsicum annuum] (GB:ABA59556.1); contains InterPro domain Armadillo-like helical; (InterPro:IPR011989); contains InterPro domain U box; (InterPro:IPR003613)	-0.182466	0.881195	0.679997	0.742943	1.67359	0.107883	0.854437	1.80805	0.0681502
AT4G28390	Tairlink	253776_at	Encodes a mitochondrial ADP/ATP carrier protein. Shown in heterologous systems to be located in the plasma membrane. Has comparable affinity for ADP and ATP (in E.coli).	-0.245737	0.843385	0.194297	0.742868	1.6735	0.000984933	0.250585	1.18969	0.186148
AT4G08770	Tairlink	255110_at	peroxidase, putative; Identical to Peroxidase 37 precursor (EC 1.11.1.7) (Atperox P37) (ATP38) (PER37) [Arabidopsis Thaliana] (GB:Q9LDN9;GB:Q8L7B3); similar to peroxidase, putative [Arabidopsis thaliana] (TAIR:AT4G08780.1); similar to Peroxidase C2 precursor (GB:P17179); contains InterPro domain Haem peroxidase; (InterPro:IPR010255); contains InterPro domain Haem peroxidase, plant/fungal/bacteria…	0.0660844	1.04687	0.81772	0.742222	1.67275	0.0191321	1.36728	2.57984	0.000231569
AT1G04530	Tairlink	264609_at	binding; similar to binding [Arabidopsis thaliana] (TAIR:AT4G17940.1); similar to Tetratricopeptide-like helical [Medicago truncatula] (GB:ABE92034.1); contains InterPro domain Tetratricopeptide region; (InterPro:IPR013026); contains InterPro domain Tetratricopeptide-like helical; (InterPro:IPR011990)	-0.274503	0.826735	0.210672	0.741895	1.67237	0.00311818	-0.104083	0.930396	0.626903
AT1G55910	Tairlink	260601_at	member of Putative zinc transporter ZIP2 - like family	0.129743	1.0941	0.77114	0.73849	1.66843	0.113018	-0.0386123	0.973591	0.93092
AT3G52430	Tairlink	252060_at	Encodes a lipase-like gene that is important for salicylic acid signaling and function in resistance (R) gene-mediated and basal plant disease resistance. PAD4 can interact directly with EDS1, another disease resistance signaling protein. Expressed at elevated level in response to green peach aphid (GPA) feeding, and modulates the GPA feeding-induced leaf senescence through a mechanism that doesn…	-0.143245	0.90548	0.579456	0.737706	1.66752	0.0108862	0.150477	1.10994	0.560679
AT4G32870	Tairlink	253401_at	similar to unknown protein [Arabidopsis thaliana] (TAIR:AT2G25770.2); similar to conserved hypothetical protein [Medicago truncatula] (GB:ABE78384.1); contains domain Bet v1-like (SSF55961); contains domain no description (G3D.3.30.530.20)	-0.0926292	0.937812	0.77699	0.737463	1.66724	0.0369686	-0.0855947	0.942396	0.793485
AT2G47470	Tairlink	245175_at	Encodes a protein disulfide isomerase-like (PDIL) protein, a member of a multigene family within the thioredoxin (TRX) superfamily.	-0.188674	0.877412	0.409214	0.7372	1.66694	0.00485381	0.176134	1.12985	0.440348
AT1G69720	Tairlink	260396_at	Encodes a member (HO3) of the heme oxygenase family.	0.149204	1.10896	0.531421	0.736984	1.66669	0.00661881	0.355966	1.27984	0.147641
AT5G61600	Tairlink	247543_at	encodes a member of the ERF (ethylene response factor) subfamily B-3 of ERF/AP2 transcription factor family. The protein contains one AP2 domain. There are 18 members in this subfamily including ATERF-1, ATERF-2, AND ATERF-5.	-0.293959	0.815661	0.48598	0.73693	1.66663	0.0939817	0.573077	1.48769	0.184378
AT2G30870	Tairlink	267154_at	early dehydration-induced gene ERD13 homologous to tobacco and maize glutathione S-transferases. Encodes glutathione transferase belonging to the phi class of GSTs. Naming convention according to Wagner et al. (2002)	-0.0834724	0.943783	0.78891	0.736723	1.66639	0.0299388	0.557462	1.47168	0.0892722
AT1G74360	Tairlink	260239_at	leucine-rich repeat transmembrane protein kinase, putative; similar to BRL1 (BRI 1 LIKE), kinase [Arabidopsis thaliana] (TAIR:AT1G55610.1); similar to BRI1 (BRASSINOSTEROID INSENSITIVE 1), kinase [Arabidopsis thaliana] (TAIR:AT4G39400.1); similar to BRL2 (BRI1-LIKE 2), ATP binding / protein serine/threonine kinase [Arabidopsis thaliana] (TAIR:AT2G01950.1); similar to Os03g0400800 [Oryza sativa (j…	-0.187784	0.877953	0.732643	0.734673	1.66402	0.193838	0.984745	1.97896	0.0884858
AT2G37710	Tairlink	267165_at	Induced in response to Salicylic acid.	-0.108098	0.92781	0.830461	0.734	1.66324	0.160216	-0.172225	0.887473	0.733328
AT4G14800	Tairlink	245315_at	Encodes 20S proteasome beta subunit PBD2 (PBD2).	0.0615361	1.04358	0.802465	0.733916	1.66315	0.00856937	0.0737445	1.05244	0.764449
AT1G10585	Tairlink	263210_at	transcription factor; similar to basic helix-loop-helix (bHLH) family protein [Arabidopsis thaliana] (TAIR:AT4G20970.1); similar to unknown protein [Oryza sativa (japonica cultivar-group)] (GB:BAB78624.1); contains InterPro domain Helix-loop-helix DNA-binding; (InterPro:IPR011598); contains InterPro domain Basic helix-loop-helix dimerisation region bHLH; (InterPro:IPR001092)	-0.0937813	0.937063	0.785287	0.732811	1.66187	0.0472128	0.505583	1.4197	0.15607
AT1G60740	Tairlink	264923_s_at	peroxiredoxin type 2, putative; Identical to Peroxiredoxin TPx2 (EC 1.11.1.15) (Thioredoxin reductase) (TPX2) [Arabidopsis Thaliana] (GB:O22711;GB:Q67ZB5;GB:Q8LDV2;GB:Q9XEX3); similar to TPX2 (THIOREDOXIN-DEPENDENT PEROXIDASE 2), antioxidant [Arabidopsis thaliana] (TAIR:AT1G65970.1); similar to type 2 peroxiredoxin [Brassica rapa subsp. pekinensis] (GB:AAD33602.1); contains InterPro domain Thiore…	-0.118398	0.92121	0.664496	0.732334	1.66132	0.0156225	0.734555	1.66388	0.0153669
AT5G02100	Tairlink	251037_at	UNE18 (unfertilized embryo sac 18); oxysterol binding; similar to oxysterol-binding family protein [Arabidopsis thaliana] (TAIR:AT3G09300.1); similar to oxysterol-binding family protein [Arabidopsis thaliana] (TAIR:AT5G59420.1); similar to Os03g0274000 [Oryza sativa (japonica cultivar-group)] (GB:NP_001049701.1); similar to oxysterol-binding protein [Solanum tuberosum] (GB:AAR25799.1); contains I…	-0.207713	0.865909	0.573451	0.732305	1.66129	0.0610655	0.210988	1.15748	0.567491
AT5G37480	Tairlink	249625_at	similar to Os03g0748600 [Oryza sativa (japonica cultivar-group)] (GB:NP_001051270.1)	0.0293223	1.02053	0.891014	0.732259	1.66124	0.00350157	-0.142322	0.90606	0.509165
AT1G13950	Tairlink	262615_at	Encodes eukaryotic translation initiation factor 5A (EIF-5A).	0.0665401	1.0472	0.843304	0.732149	1.66111	0.043313	0.363361	1.28642	0.289721
AT3G44450	Tairlink	252661_at	similar to unknown protein [Arabidopsis thaliana] (TAIR:AT3G52740.1); similar to H0717B12.8 [Oryza sativa (indica cultivar-group)] (GB:CAH67161.1)	-0.0788234	0.946829	0.944517	0.729105	1.65761	0.522741	0.378317	1.29982	0.738839
AT3G03440	Tairlink	259043_at	armadillo/beta-catenin repeat family protein; similar to armadillo/beta-catenin repeat family protein [Arabidopsis thaliana] (TAIR:AT4G12710.1); similar to plakoglobin/armadillo/beta-catenin-like protein [Oryza sativa] (GB:AAQ13403.1); similar to Os01g0112500 [Oryza sativa (japonica cultivar-group)] (GB:NP_001041814.1); contains InterPro domain Armadillo; (InterPro:IPR000225); contains InterPro d…	-0.33753	0.791395	0.366869	0.727695	1.65599	0.0636527	0.09887	1.07093	0.788816
AT4G37520	Tairlink	253099_s_at	peroxidase 50 (PER50) (P50) (PRXR2); Identical to Peroxidase 50 precursor (EC 1.11.1.7) (Atperox P50) (PRXR2) (ATP9a) (PER50) [Arabidopsis Thaliana] (GB:Q43731;GB:Q96523;GB:Q9SBA1); similar to peroxidase, putative [Arabidopsis thaliana] (TAIR:AT4G37530.1); similar to peroxidase 1 [Artemisia annua] (GB:AAO45182.1); contains InterPro domain Haem peroxidase; (InterPro:IPR010255); contains InterPro d…	-0.132847	0.91203	0.87078	0.727229	1.65546	0.379565	0.755328	1.68802	0.361935
AT1G14370	Tairlink	261526_at	Encodes protein kinase APK2a.	0.547772	1.46183	0.115116	0.724668	1.65252	0.0430344	0.30313	1.23382	0.368774
AT4G14390	Tairlink	245611_at	ankyrin repeat family protein; similar to ACD6 (ACCELERATED CELL DEATH 6), protein binding [Arabidopsis thaliana] (TAIR:AT4G14400.1); similar to protein binding [Arabidopsis thaliana] (TAIR:AT4G05040.3); similar to Os11g0182900 [Oryza sativa (japonica cultivar-group)] (GB:NP_001065908.1); similar to hypothetical protein LOC_Os11g08050 [Oryza sativa (japonica cultivar-group)] (GB:AAX95030.1); cont…	-0.246238	0.843092	0.370012	0.724494	1.65232	0.0161347	0.00125447	1.00087	0.996303
AT5G59820	Tairlink	247655_at	Encodes a zinc finger protein involved in high light and cold acclimation. Overexpression of this putative transcription factor increases the expression level of 9 cold-responsive genes and represses the expression level of 15 cold-responsive genes, including CBF genes. Also, lines overexpressing this gene exhibits a small but reproducible increase in freeze tolerance. Because of the repression o…	0.217136	1.16242	0.443644	0.72421	1.652	0.0194867	0.471451	1.3865	0.108601
AT1G18210	Tairlink	256129_at	calcium-binding protein, putative; similar to calcium-binding protein, putative [Arabidopsis thaliana] (TAIR:AT1G73630.1); similar to Calcium-binding EF-hand [Medicago truncatula] (GB:ABE81417.1); contains InterPro domain EF-Hand type; (InterPro:IPR011992); contains InterPro domain Calcium-binding EF-hand; (InterPro:IPR002048)	-0.138887	0.90822	0.784393	0.721658	1.64908	0.168848	0.0927372	1.06639	0.854938
AT5G01210	Tairlink	251144_at	transferase family protein; similar to transferase family protein [Arabidopsis thaliana] (TAIR:AT2G39980.1); similar to AER [Nicotiana tabacum] (GB:AAM73656.1); contains InterPro domain Transferase; (InterPro:IPR003480)	-0.12847	0.914801	0.708095	0.721574	1.64898	0.0493758	0.631519	1.54919	0.0807915
AT2G41110	Tairlink	267064_at	Encodes a touch-inducible calmodulin that has higher affinity to kinesin-like calmodulin binding motor protein than CAM4 or CAM6.	-0.0384997	0.973667	0.943009	0.721334	1.64871	0.193753	-0.114788	0.923518	0.831332
AT4G22530	Tairlink	254318_at	embryo-abundant protein-related; similar to embryo-abundant protein-related [Arabidopsis thaliana] (TAIR:AT5G10830.1); similar to embryo-abundant protein EMB-like [Oryza sativa (japonica cultivar-group)] (GB:BAB89030.1); contains InterPro domain SAM (and some other nucleotide) binding motif; (InterPro:IPR000051); contains InterPro domain Methyltransferase type 11; (InterPro:IPR013216)	0.100079	1.07183	0.802945	0.721039	1.64837	0.0877365	0.259917	1.19741	0.519562
AT3G20590	Tairlink	257083_s_at	non-race specific disease resistance protein, putative; similar to NDR1 (NON RACE-SPECIFIC DISEASE RESISTANCE 1), signal transducer [Arabidopsis thaliana] (TAIR:AT3G20600.1); similar to NDR1-like protein [Nicotiana benthamiana] (GB:AAR21296.1); contains InterPro domain Harpin-induced 1; (InterPro:IPR010847)	0.41178	1.33033	0.320308	0.719431	1.64653	0.0930588	-0.37401	0.771634	0.365256
AT5G63150	Tairlink	247373_at	similar to conserved hypothetical protein [Medicago truncatula] (GB:ABE90666.1); contains InterPro domain Protein of unknown function DUF1713, mitochondria; (InterPro:IPR013177)	-0.0594656	0.95962	0.816343	0.719378	1.64647	0.0122336	-0.275527	0.826149	0.291026
AT4G26270	Tairlink	253987_at	phosphofructokinase family protein; similar to phosphofructokinase family protein [Arabidopsis thaliana] (TAIR:AT4G32840.1); similar to phosphofructokinase family protein [Arabidopsis thaliana] (TAIR:AT5G56630.1); similar to phosphofructokinase family protein [Arabidopsis thaliana] (TAIR:AT4G29220.1); similar to Phosphofructokinase [Medicago truncatula] (GB:ABE84859.1); similar to Phosphofructoki…	-0.11008	0.926537	0.717392	0.718661	1.64565	0.0297895	0.367813	1.29039	0.237118
AT4G17720	Tairlink	245365_at	RNA recognition motif (RRM)-containing protein; similar to RNA recognition motif (RRM)-containing protein [Arabidopsis thaliana] (TAIR:AT5G46870.1); similar to RNA recognition motif. (a.k.a. RRM, RBD, or RNP domain) containing protein [Brassica oleracea] (GB:ABD65610.1); similar to RNA recognition motif (RRM)-containing protein [Brassica oleracea] (GB:ABD65158.1); contains InterPro domain Nucleot…	-0.0562077	0.961789	0.870032	0.71798	1.64488	0.0510235	0.24083	1.18167	0.486829
AT1G21750	Tairlink	262504_at	Encodes a protein disulfide isomerase-like (PDIL) protein, a member of a multigene family within the thioredoxin (TRX) superfamily; isoform contains non-consensus GA donor splice site at intron 9	-0.523764	0.695555	0.0823301	0.717544	1.64438	0.0223398	0.136485	1.09922	0.633939
AT5G17380	Tairlink	250094_at	pyruvate decarboxylase family protein; similar to CSR1 (CHLORSULFURON/IMIDAZOLINONE RESISTANT 1) [Arabidopsis thaliana] (TAIR:AT3G48560.1); similar to Os01g0505400 [Oryza sativa (japonica cultivar-group)] (GB:NP_001043144.1); similar to COG0028: Thiamine pyrophosphate-requiring enzymes [acetolactate synthase, pyruvate dehydrogenase (cytochrome), glyoxylate carboligase, phosphonopyruvate decarboxy…	-0.531513	0.691829	0.0330879	0.71754	1.64438	0.00645327	0.562876	1.47721	0.0252723
AT2G29350	Tairlink	266292_at	senescence-associated gene SAG13 encoding a short-chain alcohol dehydrogenase	-0.0189324	0.986963	0.966365	0.717393	1.64421	0.12558	0.745936	1.67706	0.112366
AT2G36220	Tairlink	263931_at	similar to unknown protein [Arabidopsis thaliana] (TAIR:AT3G52710.1); similar to Os11g0153300 [Oryza sativa (japonica cultivar-group)] (GB:NP_001065777.1); similar to calcium/calmodulin protein kinase 1 [Nicotiana tabacum] (GB:AAN71903.1)	-0.086393	0.941875	0.841286	0.716359	1.64303	0.112337	0.444845	1.36117	0.311026
AT1G24575	Tairlink	265025_at	unknown protein	0.112102	1.0808	0.720269	0.715521	1.64208	0.0346895	-0.241666	0.845768	0.443859
AT3G49340	Tairlink	252309_at	cysteine proteinase, putative; similar to cysteine proteinase, putative [Arabidopsis thaliana] (TAIR:AT2G27420.1); similar to cysteine proteinase precursor [Ipomoea batatas] (GB:AAL14199.1); similar to cysteine protease [Ipomoea batatas] (GB:AAK27968.1); contains InterPro domain Peptidase, cysteine peptidase active site; (InterPro:IPR000169); contains InterPro domain Peptidase C1A, papain; (Inter…	0.0544378	1.03845	0.945555	0.713329	1.63958	0.377474	0.166688	1.12248	0.83448
AT1G20510	Tairlink	259518_at	OPCL1 (OPC-8:0 COA LIGASE1); 4-coumarate-CoA ligase; similar to 4-coumarate--CoA ligase family protein / 4-coumaroyl-CoA synthase family protein [Arabidopsis thaliana] (TAIR:AT1G20480.1); similar to 4-coumarate--CoA ligase family protein / 4-coumaroyl-CoA synthase family protein [Arabidopsis thaliana] (TAIR:AT5G38120.1); similar to Putative AMP-binding protein [Oryza sativa (japonica cultivar-gro…	0.244249	1.18448	0.479858	0.713288	1.63954	0.0519306	0.574802	1.48947	0.109218
AT5G61520	Tairlink	247529_at	hexose transporter, putative; Identical to Sugar transport protein 3 (Hexose transporter 3) (STP3) [Arabidopsis Thaliana] (GB:Q8L7R8;GB:Q9ZS56); similar to glucose transporter, putative [Arabidopsis thaliana] (TAIR:AT4G21480.1); similar to STP1 (SUGAR TRANSPORTER 1), carbohydrate transporter/ sugar porter [Arabidopsis thaliana] (TAIR:AT1G11260.1); similar to Hexose carrier protein HEX6 (GB:Q07423…	0.0467929	1.03297	0.832454	0.712117	1.63821	0.00528989	0.399967	1.31948	0.086174
AT4G23320	Tairlink	254253_at	protein kinase family protein; similar to protein kinase family protein [Arabidopsis thaliana] (TAIR:AT4G23290.2); similar to receptor-like protein kinase homolog RK20-1 [Phaseolus vulgaris] (GB:AAD21872.1); contains InterPro domain Serine/threonine protein kinase; (InterPro:IPR002290); contains InterPro domain Protein kinase-like; (InterPro:IPR011009); contains InterPro domain Protein kinase; (I…	-0.0458176	0.968741	0.868621	0.711304	1.63728	0.0199891	0.378772	1.30023	0.184966
AT1G53030	Tairlink	261317_at	cytochrome c oxidase copper chaperone family protein; similar to ATCOX17 (Arabidopsis thaliana cytochrome c oxidase 17) [Arabidopsis thaliana] (TAIR:AT3G15352.1); similar to hypothetical protein DDBDRAFT_0188134 [Dictyostelium discoideum AX4] (GB:XP_636547.1); similar to Os09g0420700 [Oryza sativa (japonica cultivar-group)] (GB:NP_001063198.1); similar to Os02g0794600 [Oryza sativa (japonica cult…	0.109453	1.07882	0.773843	0.710734	1.63664	0.0773755	0.0202948	1.01417	0.957448
AT5G18130	Tairlink	250028_at	similar to unknown protein [Arabidopsis thaliana] (TAIR:AT3G03870.1); similar to hypothetical protein MtrDRAFT_AC156827g15v1 [Medicago truncatula] (GB:ABE86405.1)	-0.231668	0.85165	0.488675	0.709293	1.635	0.0466261	0.375403	1.2972	0.268255
AT1G52590	Tairlink	262160_at	similar to RNase H domain-containing protein [Arabidopsis thaliana] (TAIR:AT1G24090.1); similar to Putative thiol-disulphide oxidoreductase DCC [Medicago truncatula] (GB:ABD28717.1); contains InterPro domain Putative thiol-disulphide oxidoreductase DCC; (InterPro:IPR007263)	0.0335624	1.02354	0.917414	0.708831	1.63448	0.0421679	-0.0382358	0.973845	0.905969
AT2G22500	Tairlink	264000_at	mitochondrial substrate carrier family protein; similar to mitochondrial substrate carrier family protein [Arabidopsis thaliana] (TAIR:AT4G24570.1); similar to putative mitochondrial dicarboxylate carrier protein [Trifolium pratense] (GB:BAE71294.1); contains InterPro domain Adenine nucleotide translocator 1; (InterPro:IPR002113); contains InterPro domain Mitochondrial carrier protein; (InterPro:…	-0.0637028	0.956805	0.854384	0.706675	1.63204	0.0565142	0.434174	1.35114	0.222949
AT3G09490	Tairlink	257535_at	chloroplast lumen common family protein; similar to chloroplast lumen common family protein [Arabidopsis thaliana] (TAIR:AT5G02590.1); similar to TPR repeat [Medicago truncatula] (GB:ABE81686.1); contains InterPro domain Tetratricopeptide region; (InterPro:IPR013026); contains InterPro domain Tetratricopeptide-like helical; (InterPro:IPR011990)	0.316328	1.24516	0.114716	0.706012	1.63129	0.0020586	0.0759091	1.05402	0.693002
AT1G72060	Tairlink	256337_at	serine-type endopeptidase inhibitor; similar to Os03g0734300 [Oryza sativa (japonica cultivar-group)] (GB:NP_001051179.1); contains InterPro domain Proteinase inhibitor I20, Pin2; (InterPro:IPR003465)	0.511526	1.42556	0.430859	0.705742	1.63098	0.281768	-0.461402	0.72628	0.476477
AT5G39950	Tairlink	249385_at	encodes a cytosolic thioredoxin that reduces disulfide bridges of target proteins by the reversible formation of a disulfide bridge between two neighboring Cys residues present in the active site. Thioredoxins have been found to regulate a variety of biological reactions in prokaryotic and eukaryotic cells.	-0.000424165	0.999706	0.998029	0.704042	1.62906	0.000881141	-0.00994329	0.993132	0.953834
AT2G32380	Tairlink	266334_at	similar to unknown protein [Arabidopsis thaliana] (TAIR:AT1G05210.1); similar to hypothetical protein [Oryza sativa (japonica cultivar-group)] (GB:BAC57387.1); similar to Os07g0458700 [Oryza sativa (japonica cultivar-group)] (GB:NP_001059570.1)	-0.282803	0.821992	0.369971	0.703963	1.62897	0.0365622	-0.102428	0.931464	0.742328
AT5G39670	Tairlink	249417_at	calcium-binding EF hand family protein; similar to calcium-binding EF hand family protein [Arabidopsis thaliana] (TAIR:AT3G29000.1); similar to Calcium-binding EF-hand [Medicago truncatula] (GB:ABE80363.1); contains InterPro domain EF-Hand type; (InterPro:IPR011992); contains InterPro domain Calcium-binding EF-hand; (InterPro:IPR002048)	0.129262	1.09373	0.679385	0.70309	1.62799	0.0372098	0.460339	1.37587	0.154578
AT2G16720	Tairlink	265359_at	Encodes a member of MYB3R- and R2R3- type MYB- encoding genes	-0.00701056	0.995152	0.988671	0.702438	1.62725	0.16908	0.778917	1.71584	0.130073
AT4G27280	Tairlink	253915_at	calcium-binding EF hand family protein; similar to PBP1 (PINOID-BINDING PROTEIN 1), calcium ion binding [Arabidopsis thaliana] (TAIR:AT5G54490.1); similar to Avr9/Cf-9 rapidly elicited protein 20 [Nicotiana tabacum] (GB:AAV92890.1); contains InterPro domain EF-Hand type; (InterPro:IPR011992); contains InterPro domain Calcium-binding EF-hand; (InterPro:IPR002048)	-0.141149	0.906796	0.680511	0.702128	1.6269	0.0546925	0.440229	1.35682	0.210424
AT4G38260	Tairlink	252981_at	similar to unknown protein [Arabidopsis thaliana] (TAIR:AT1G20740.1); similar to H0409D10.8 [Oryza sativa (indica cultivar-group)] (GB:CAH66750.1); similar to Os09g0323500 [Oryza sativa (japonica cultivar-group)] (GB:NP_001062871.1); contains InterPro domain Protein of unknown function DUF833; (InterPro:IPR008551)	0.0649248	1.04603	0.823977	0.701652	1.62637	0.0276648	0.253002	1.19168	0.391848
AT5G54960	Tairlink	248138_at	pyruvate decarboxylase-2	-0.0450127	0.969281	0.914381	0.701104	1.62575	0.109724	1.14566	2.21248	0.0142533
AT4G34180	Tairlink	253273_at	cyclase family protein; similar to cyclase family protein [Arabidopsis thaliana] (TAIR:AT1G44542.1); similar to unknown protein [Oryza sativa (japonica cultivar-group)] (GB:BAC92446.1); similar to Os08g0319900 [Oryza sativa (japonica cultivar-group)] (GB:NP_001061523.1); contains InterPro domain Putative cyclase; (InterPro:IPR007325)	-0.225229	0.855459	0.538986	0.701002	1.62563	0.0697294	0.0738832	1.05255	0.839339
AT4G03960	Tairlink	255360_at	tyrosine specific protein phosphatase family protein; similar to tyrosine specific protein phosphatase family protein [Arabidopsis thaliana] (TAIR:AT1G05000.1); similar to tyrosine specific protein phosphatase family protein [Capsicum annuum] (GB:AAX20039.1); contains InterPro domain Putative tyrosine phosphatase; (InterPro:IPR004861); contains InterPro domain Tyrosine specific protein phosphatas…	-0.0634707	0.956959	0.885986	0.700824	1.62543	0.128688	0.385048	1.3059	0.390457
AT1G11180	Tairlink	264883_s_at	secretory carrier membrane protein (SCAMP) family protein; similar to SC3 (SECRETORY CARRIER 3), carrier [Arabidopsis thaliana] (TAIR:AT1G61250.1); similar to similarity to SCAMP37 [Pisum sativum] (GB:AAC82326.1); similar to Os01g0780500 [Oryza sativa (japonica cultivar-group)] (GB:NP_001044437.1); similar to Os07g0564600 [Oryza sativa (japonica cultivar-group)] (GB:NP_001060004.1); contains Inte…	-0.0497508	0.966103	0.892182	0.700519	1.62509	0.0718068	0.0524396	1.03702	0.886397
AT3G28480	Tairlink	257844_at	oxidoreductase, 2OG-Fe(II) oxygenase family protein; similar to oxidoreductase, 2OG-Fe(II) oxygenase family protein [Arabidopsis thaliana] (TAIR:AT3G28490.1); similar to Metridin-like ShK toxin; 2OG-Fe(II) oxygenase [Medicago truncatula] (GB:ABE78638.1); contains InterPro domain Prolyl 4-hydroxylase, alpha subunit; (InterPro:IPR006620); contains InterPro domain Metridin-like ShK toxin; (InterPro:…	-0.158619	0.895882	0.552312	0.700097	1.62461	0.0173521	-0.0506363	0.96551	0.848688
AT1G80130	Tairlink	262050_at	binding; similar to unknown protein [Arabidopsis thaliana] (TAIR:AT5G20190.1); similar to Os06g0606700 [Oryza sativa (japonica cultivar-group)] (GB:NP_001058025.1); similar to Tetratricopeptide-like helical [Medicago truncatula] (GB:ABE92930.1); contains InterPro domain Tetratricopeptide-like helical; (InterPro:IPR011990)	-0.0188165	0.987042	0.9698	0.699773	1.62425	0.173247	0.505268	1.41939	0.317959
AT1G19380	Tairlink	260656_at	similar to unknown protein [Arabidopsis thaliana] (TAIR:AT5G65650.1); similar to unknown [Vitis pseudoreticulata] (GB:ABC69762.1); contains InterPro domain Protein of unknown function DUF1195; (InterPro:IPR010608)	0.233801	1.17593	0.716234	0.699325	1.62374	0.285605	-0.131152	0.913102	0.83817
AT2G44610	Tairlink	266885_at	Encodes a GTP-binding protein with similarity to yeast YPT6 . RAB6 can complement the yeast YTP mutant.	-0.377157	0.769953	0.403916	0.699087	1.62348	0.132602	-0.103957	0.930478	0.815987
AT4G21390	Tairlink	254408_at	B120; protein kinase/ sugar binding; similar to S-locus lectin protein kinase family protein [Arabidopsis thaliana] (TAIR:AT1G11330.1); similar to S-locus lectin protein kinase family protein [Arabidopsis thaliana] (TAIR:AT1G11350.1); similar to S-locus lectin protein kinase family protein [Arabidopsis thaliana] (TAIR:AT1G61610.1); similar to Protein kinase; S-locus glycoprotein; Curculin-like (m…	0.195558	1.14517	0.689369	0.698413	1.62272	0.166603	0.900503	1.86672	0.0806856
AT3G11820	Tairlink	258786_at	Encodes plasma membrane syntaxin, which is a member of SNARE superfamily of proteins. PEN1 is one of the known factors of non-host resistance against barley powdery mildew, Blumeria graminis sp. hordei. However, PEN1 is a nonessential component of the preinvasive resistance against Colletotrichum fungus even though there is a appresorium differentiation and melanization. Required for mlo resistan…	0.170416	1.12538	0.627885	0.698367	1.62267	0.0612255	0.189899	1.14068	0.589488
AT1G59960	Tairlink	262913_at	aldo/keto reductase, putative; similar to aldo/keto reductase, putative [Arabidopsis thaliana] (TAIR:AT1G59950.1); similar to reductase 2 [Hydrangea macrophylla] (GB:AAR89808.1); contains InterPro domain Aldo/keto reductase; (InterPro:IPR001395)	-0.0155214	0.989299	0.967863	0.697355	1.62153	0.086104	0.444862	1.36118	0.259015
AT5G44820	Tairlink	249021_at	similar to unknown protein [Arabidopsis thaliana] (TAIR:AT4G19970.1); similar to H0307D04.3 [Oryza sativa (indica cultivar-group)] (GB:CAH66858.1); contains domain (Trans)glycosidases (SSF51445); contains domain PENTATRICOPEPTIDE REPEAT-CONTAINING PROTEIN (PTHR10483)	-0.121812	0.919033	0.556708	0.697084	1.62122	0.00379193	-0.144511	0.904686	0.486716
AT1G24140	Tairlink	264866_at	matrixin family protein; similar to MMP (MATRIX METALLOPROTEINASE), metalloendopeptidase [Arabidopsis thaliana] (TAIR:AT1G70170.1); similar to H+-transporting two-sector ATPase, delta (OSCP) subunit; Peptidase, metallopeptidases [Medicago truncatula] (GB:ABE90189.1); contains InterPro domain Peptidase M10A and M12B, matrixin and adamalysin; (InterPro:IPR001818); contains InterPro domain Peptidase…	0.0534713	1.03776	0.872264	0.696378	1.62043	0.0506455	0.73981	1.66996	0.0393926
AT1G78460	Tairlink	263126_at	SOUL heme-binding family protein; similar to SOUL heme-binding family protein [Arabidopsis thaliana] (TAIR:AT1G17100.1); similar to Os01g0210500 [Oryza sativa (japonica cultivar-group)] (GB:NP_001042368.1); similar to novel protein (zgc:56136) [Danio rerio] (GB:CAI11708.1); contains InterPro domain SOUL heme-binding protein; (InterPro:IPR006917)	-0.169544	0.889124	0.748289	0.695138	1.61904	0.200571	0.650102	1.56928	0.229658
AT2G15080	Tairlink	265917_at	disease resistance family protein; similar to disease resistance family protein [Arabidopsis thaliana] (TAIR:AT5G27060.1); similar to disease resistance family protein [Arabidopsis thaliana] (TAIR:AT3G11080.1); similar to disease resistance family protein / LRR family protein [Arabidopsis thaliana] (TAIR:AT3G11010.1); similar to disease resistance protein [Lycopersicon esculentum] (GB:AAC78591.1)…	-0.427733	0.743429	0.487599	0.69481	1.61867	0.265982	1.02175	2.03038	0.110219
AT4G36500	Tairlink	246270_at	similar to unknown protein [Arabidopsis thaliana] (TAIR:AT2G18210.1); similar to hypothetical protein [Thellun (GB:ABB45855.1)	-0.16624	0.891162	0.64261	0.694047	1.61782	0.0672022	0.139766	1.10173	0.696102
AT2G36970	Tairlink	263847_at	UDP-glucoronosyl/UDP-glucosyl transferase family protein; similar to glycosyltransferase family protein [Arabidopsis thaliana] (TAIR:AT2G28080.1); similar to UDP-glucuronosyl/UDP-glucosyltransferase [Medicago truncatula] (GB:ABE87217.1); similar to Os10g0442300 [Oryza sativa (japonica cultivar-group)] (GB:NP_001064696.1); contains InterPro domain UDP-glucuronosyl/UDP-glucosyltransferase; (InterPr…	-0.262381	0.833711	0.357195	0.693955	1.61771	0.0242553	0.956739	1.94092	0.00360691
AT5G25170	Tairlink	246931_at	similar to unknown protein [Arabidopsis thaliana] (TAIR:AT2G25190.1); similar to hypothetical protein 25.t00041 [Brassica oleracea] (GB:ABD64953.1); similar to Os03g0198500 [Oryza sativa (japonica cultivar-group)] (GB:NP_001049279.1); contains InterPro domain Protein of unknown function DUF862, eukaryotic; (InterPro:IPR008580)	-0.215783	0.861079	0.369742	0.691953	1.61547	0.00986628	0.309052	1.23889	0.205409
AT3G51660	Tairlink	252076_at	macrophage migration inhibitory factor family protein / MIF family protein; similar to macrophage migration inhibitory factor family protein / MIF family protein [Arabidopsis thaliana] (TAIR:AT5G01650.1); similar to Macrophage migration inhibitory factor family protein [Oryza sativa (japonica cultivar-group)] (GB:ABA95632.1); contains InterPro domain Macrophage migration inhibitory factor; (Inter…	0.153773	1.11248	0.795749	0.691559	1.61503	0.254801	0.396998	1.31677	0.506789
AT3G03470	Tairlink	259058_at	member of CYP89A	-0.152337	0.899792	0.591999	0.690148	1.61345	0.0258377	0.480285	1.39502	0.105266
AT1G21100	Tairlink	261459_at	IGMT1, O-methyltransferase, putative; similar to O-methyltransferase, putative [Arabidopsis thaliana] (TAIR:AT1G21120.1); similar to O-methyltransferase, putative [Arabidopsis thaliana] (TAIR:AT1G21110.1); similar to O-methyltransferase, putative [Arabidopsis thaliana] (TAIR:AT1G21130.1); similar to phloroglucinol O-methyltransferase [Rosa chinensis var. spontanea] (GB:BAD18975.1); contains Inter…	0.228694	1.17177	0.722587	0.68799	1.61104	0.293952	0.612126	1.52851	0.348498
AT5G55070	Tairlink	248088_at	2-oxoacid dehydrogenase family protein; similar to 2-oxoacid dehydrogenase family protein [Arabidopsis thaliana] (TAIR:AT4G26910.2); similar to Os04g0394200 [Oryza sativa (japonica cultivar-group)] (GB:NP_001052652.1); similar to putative 2-oxoglutarate dehydrogenase E2 subunit [Oryza sativa (japonica cultivar-group)] (GB:BAD22992.1); contains InterPro domain 2-oxo acid dehydrogenase, lipoyl-bind…	-0.173537	0.886666	0.498293	0.683772	1.60633	0.0156719	0.214477	1.16028	0.404616
AT5G67450	Tairlink	246993_at	Encodes zinc-finger protein. mRNA levels are elevated in response to low temperature, cold temperatures and high salt. The protein is localized to the nucleus and acts as a transcriptional repressor.	-0.0337818	0.976856	0.893926	0.683398	1.60592	0.0154162	-0.197203	0.87224	0.441053
AT4G19810	Tairlink	254543_at	glycosyl hydrolase family 18 protein; similar to glycosyl hydrolase family 18 protein [Arabidopsis thaliana] (TAIR:AT4G19820.1); similar to chitinase/lysozyme [Nicotiana tabacum] (GB:CAA55128.1); contains InterPro domain Chitinase II; (InterPro:IPR011583); contains InterPro domain Glycoside hydrolase, family 18; (InterPro:IPR001223)	-0.00526609	0.996356	0.988076	0.682899	1.60536	0.0680561	0.163732	1.12018	0.643435
AT4G29520	Tairlink	253687_at	similar to Saposin B [Medicago truncatula] (GB:ABE80541.1); contains InterPro domain Saposin B; (InterPro:IPR008139)	-0.117842	0.921565	0.740033	0.682542	1.60497	0.0696506	-0.0611729	0.958485	0.863051
AT3G09020	Tairlink	259211_at	alpha 1,4-glycosyltransferase family protein / glycosyltransferase sugar-binding DXD motif-containing protein; similar to alpha 1,4-glycosyltransferase family protein / glycosyltransferase sugar-binding DXD motif-containing protein [Arabidopsis thaliana] (TAIR:AT5G01250.1); similar to Glycosyltransferase sugar-binding re (GB:ABD28693.1); contains InterPro domain Glycosyltransferase sugar-binding …	-0.416986	0.748988	0.257024	0.681863	1.60421	0.0734971	0.669416	1.59043	0.0783346
AT1G15670	Tairlink	259502_at	kelch repeat-containing F-box family protein; similar to kelch repeat-containing F-box family protein [Arabidopsis thaliana] (TAIR:AT1G80440.1); similar to kelch repeat-containing F-box-like [Oryza sativa (japonica cultivar-group)] (GB:BAD25000.1); similar to Os06g0594400 [Oryza sativa (japonica cultivar-group)] (GB:NP_001057979.1); contains InterPro domain Cyclin-like F-box; (InterPro:IPR001810)…	0.238799	1.18001	0.651912	0.680653	1.60287	0.209643	0.352594	1.27685	0.507158
AT4G27070	Tairlink	253898_s_at	Tryptophan synthase beta. Expressed at low levels in all tissues.	-0.327733	0.796788	0.197676	0.680297	1.60247	0.0137484	0.816011	1.76053	0.0044673
AT1G72920	Tairlink	262382_at	disease resistance protein (TIR-NBS class), putative; similar to disease resistance protein (TIR-NBS class), putative [Arabidopsis thaliana] (TAIR:AT1G72940.1); similar to TMV resistance protein N (GB:Q40392); contains InterPro domain Toll-Interleukin receptor; (InterPro:IPR000157)	0.255404	1.19367	0.394279	0.680019	1.60216	0.0342276	0.590847	1.50613	0.0610215
	Tairlink	246974_at		0.120755	1.0873	0.299312	0.676395	1.59814	2.68326e-05	-0.0154282	0.989363	0.892499
AT2G02810	Tairlink	267483_at	Encodes a multitransmembrane hydrophobic protein that functions as transporter of UDP-galactose and UDP-glucose into the Golgi. Localized in the ER. Involved in the unfolded protein response, a mechanism that controls proper protein folding in the ER.	0.226144	1.1697	0.473623	0.676323	1.59806	0.044469	0.0901644	1.06449	0.773414
AT5G62150	Tairlink	247487_at	peptidoglycan-binding LysM domain-containing protein; similar to peptidoglycan-binding LysM domain-containing protein [Arabidopsis thaliana] (TAIR:AT4G25433.1); similar to Os10g0524300 [Oryza sativa (japonica cultivar-group)] (GB:NP_001065106.1); similar to Putative dihydrodipicolinate reductase-like protein [Oryza sativa (japonica cultivar-group)] (GB:AAO15285.1); similar to OSJNBa0019K04.5 [Ory…	0.0871373	1.06226	0.701933	0.674322	1.59585	0.00888123	0.531889	1.44582	0.0313718
AT5G05730	Tairlink	250738_at	ASA1 encodes the alpha subunit of anthranilate synthase, which catalyzes the rate-limiting step of tryptophan synthesis. ASA1 is induced by ethylene, and forms a link between ethylene signalling and auxin synthesis in roots.	-0.318098	0.802126	0.313204	0.674102	1.5956	0.0433176	0.951332	1.93366	0.00720556
AT1G57560	Tairlink	246401_at	Member of the R2R3 factor gene family.	0.0523674	1.03697	0.812264	0.673525	1.59496	0.00741149	0.413828	1.33222	0.0759518
AT1G56330	Tairlink	256224_at	Encodes a small GTP-binding protein implicated in ER to cis-Golgi transport of other proteins. A member of ARF-like GTPase family. A thaliana has 21 members, in two subfamilies, ARF and ARF-like (ARL) GTPases. The protein is found associated to the ER and free in the cytosol.	-0.00618661	0.995721	0.968013	0.67338	1.5948	0.000517352	0.00591328	1.00411	0.969425
AT3G44860	Tairlink	246340_s_at	Encodes a farnesoic acid carboxyl-O-methyltransferase.	0.768548	1.70355	0.176577	0.671896	1.59317	0.233962	0.947803	1.92893	0.100906
AT1G79210	Tairlink	264140_at	20S proteasome alpha subunit B, putative; Identical to Proteasome subunit alpha type 2-B (EC 3.4.25.1) (20S proteasome alpha subunit B-2) (PAB2) [Arabidopsis Thaliana] (GB:Q8L4A7;GB:O64532); Identical to Proteasome subunit alpha type 2-A (EC 3.4.25.1) (20S proteasome alpha subunit B) (Proteasome component 3) (PAB1) [Arabidopsis Thaliana] (GB:O23708;GB:Q94EI0); similar to PAB1 (20S proteasome alph…	-0.0674636	0.954314	0.802766	0.671492	1.59272	0.0234715	0.0832298	1.05939	0.758111
AT1G72280	Tairlink	259852_at	endoplasmic reticulum oxidoreductin	-0.115639	0.922973	0.618353	0.670975	1.59215	0.0101618	0.179972	1.13286	0.440963
AT2G18660	Tairlink	266070_at	expansin family protein (EXPR3); Identical to Expansin-like B3 precursor (AtEXLB3) (AtEXPR3) (Ath-ExpGamma-1.2) (EXLB3) [Arabidopsis Thaliana] (GB:Q9ZV52); similar to expansin-related [Arabidopsis thaliana] (TAIR:AT4G30380.1); similar to immuno-reactant natriuretic peptide-like protein [Erucastrum strigosum] (GB:AAM18791.1); contains InterPro domain Barwin-related endoglucanase; (InterPro:IPR0090…	0.379696	1.30107	0.537283	0.670463	1.59158	0.282663	0.253079	1.19175	0.679793
AT1G61120	Tairlink	264886_at	terpene synthase/cyclase family protein; similar to GA2 (GA REQUIRING 2), ent-kaurene synthase [Arabidopsis thaliana] (TAIR:AT1G79460.1); similar to linalool synthase [Clarkia concinna] (GB:AAD19839.1); contains InterPro domain Terpenoid cylases/protein prenyltransferase alpha-alpha toroid; (InterPro:IPR008930); contains InterPro domain Terpenoid synthase; (InterPro:IPR008949); contains InterPro …	0.44205	1.35853	0.53462	0.670137	1.59122	0.350701	1.03374	2.04733	0.158313
AT2G21970	Tairlink	263875_at	stress enhanced protein 2 (SEP2) chlorophyll a/b-binding protein	-0.15194	0.900039	0.756789	0.669346	1.59035	0.185403	0.00807462	1.00561	0.986846
AT5G49480	Tairlink	248607_at	AtCP1 encodes a novel Ca2+-binding protein, which shares sequence similarities with calmodulins. The expression of AtCP1 is induced by NaCl.	-0.0248037	0.982954	0.967519	0.669117	1.5901	0.281929	0.0616677	1.04367	0.919373
AT5G56260	Tairlink	248007_at	dimethylmenaquinone methyltransferase family protein; Identical to Regulator of ribonuclease-like protein 3 [Arabidopsis Thaliana] (GB:Q9FH13;GB:Q53XH2); similar to dimethylmenaquinone methyltransferase family protein [Arabidopsis thaliana] (TAIR:AT5G16450.2); similar to S-adenosylmethionine:2-demethylmenaquinone methyltransferase-like [Oryza sativa (japonica cultivar-group)] (GB:BAB84438.1); con…	0.0321988	1.02257	0.889978	0.668977	1.58995	0.0107677	0.0417247	1.02934	0.857768
AT1G13340	Tairlink	259410_at	similar to unknown protein [Arabidopsis thaliana] (TAIR:AT4G35730.1); similar to unknown protein [Arabidopsis thaliana] (TAIR:AT1G34220.2); similar to expressed protein [Oryza sativa (japonica cultivar-group)] (GB:ABF95057.1); similar to Os03g0710000 [Oryza sativa (japonica cultivar-group)] (GB:NP_001051046.1); contains InterPro domain Protein of unknown function DUF292, eukaryotic; (InterPro:IPR…	-0.22026	0.858411	0.517449	0.668331	1.58923	0.0630779	0.63326	1.55107	0.07649
AT2G02990	Tairlink	266743_at	member of the ribonuclease T2 family, responds to inorganic phosphate starvation, and inhibits production of anthocyanin. Also involved in wound-induced signaling independent of jasmonic acid.	0.170814	1.12569	0.700642	0.6682	1.58909	0.14656	0.167206	1.12288	0.706637
AT3G51260	Tairlink	252094_at	20S proteosomal alpha subunits. Interacts with SnRK, SKP1/ASK1 during proteasomal binding of an SCF ubiquitin ligase.	-0.0571421	0.961166	0.88256	0.667287	1.58808	0.100256	0.114255	1.08242	0.76797
AT1G79680	Tairlink	261394_at	wall-associated kinase, putative; Identical to Wall-associated receptor kinase-like 10 precursor (EC 2.7.11.-) (WAKL10) [Arabidopsis Thaliana] (GB:Q8VYA3;GB:Q9MA08); similar to wall-associated kinase, putative [Arabidopsis thaliana] (TAIR:AT1G19390.1); similar to kinase [Arabidopsis thaliana] (TAIR:AT4G31110.1); similar to protein kinase family protein [Arabidopsis thaliana] (TAIR:AT1G69730.1); s…	0.510698	1.42474	0.310049	0.666543	1.58727	0.190644	0.908628	1.87726	0.0815978
AT2G46430	Tairlink	263776_s_at	cyclic nucleotide gated channel (CNGC4), downstream component of the signaling pathways leading to HR/resistance	0.3303	1.25727	0.572494	0.666017	1.58669	0.26309	0.0454311	1.03199	0.93778
AT5G58710	Tairlink	247791_at	Encodes cyclophilin ROC7.	-0.130709	0.913382	0.420192	0.664699	1.58524	0.000800442	0.0127561	1.00888	0.936575
AT5G09800	Tairlink	250493_at	U-box domain-containing protein; similar to U-box domain-containing protein [Arabidopsis thaliana] (TAIR:AT5G64660.1); similar to U box [Medicago truncatula] (GB:ABE81171.1); contains InterPro domain Armadillo-like helical; (InterPro:IPR011989); contains InterPro domain U box; (InterPro:IPR003613)	-0.00689885	0.995229	0.980172	0.664415	1.58493	0.0283508	0.496222	1.41052	0.089693
AT5G18310	Tairlink	249988_at	similar to unknown protein [Arabidopsis thaliana] (TAIR:AT5G48500.1); similar to conserved hypothetical protein [Medicago truncatula] (GB:ABE90369.1)	-0.189969	0.876624	0.599148	0.664336	1.58484	0.08048	0.265	1.20164	0.465465
AT5G19550	Tairlink	245951_at	Nitrogen metabolism. Major cytosolic isoenzyme controlling aspartate biosynthesis in the light.	-0.368799	0.774427	0.162524	0.663528	1.58395	0.0186998	0.213057	1.15914	0.40907
AT3G26200	Tairlink	257636_at	putative cytochrome P450	0.104636	1.07522	0.846841	0.663149	1.58354	0.232463	0.707131	1.63255	0.204446
AT5G59890	Tairlink	247656_at	actin depolymerizing factor 4 (ADF4) mRNA, complete cds	0.0050629	1.00352	0.990816	0.662979	1.58335	0.146715	-0.30357	0.810245	0.493707
AT5G61790	Tairlink	247494_at	calnexin 1 (CNX1); Identical to Calnexin homolog 1 precursor (CNX1) [Arabidopsis Thaliana] (GB:P29402); similar to calnexin, putative [Arabidopsis thaliana] (TAIR:AT5G07340.1); similar to calnexin homolog (GB:AAA17742.1); similar to Concanavalin A-like lectin/glucanase [Medicago truncatula] (GB:ABE80216.1); similar to putative papillar cell-specific calnexin [Brassica napus] (GB:AAK84429.1); cont…	-0.23476	0.849827	0.468375	0.66295	1.58332	0.0534067	-0.0359142	0.975413	0.910862
AT2G25110	Tairlink	264382_at	MIR domain-containing protein; Identical to Stromal cell-derived factor 2-like protein precursor (SDF2-like protein) [Arabidopsis Thaliana] (GB:Q93ZE8;GB:O81720;GB:Q9SEZ5); similar to MIR [Medicago truncatula] (GB:ABE79257.1); contains InterPro domain MIR; (InterPro:IPR003608)	-0.171517	0.887908	0.427421	0.662621	1.58296	0.00678847	-0.0355398	0.975667	0.867984
AT1G25275	Tairlink	245642_at	unknown protein	-0.151805	0.900123	0.759129	0.662321	1.58263	0.193602	0.0265517	1.01857	0.95716
AT4G36990	Tairlink	246214_at	encodes a protein whose sequence is similar to heat shock factors that regulate the expression of heat shock proteins. Transcript level is increased in response to heat shock. However, overexpression of this gene did not result in the increase of decrease of heat shock proteins.	-0.116744	0.922267	0.786197	0.661228	1.58143	0.139147	0.960565	1.94607	0.0386948
AT4G34131	Tairlink	253268_s_at	UGT73B3 (UDP-glucosyl transferase 73B3); UDP-glycosyltransferase/ abscisic acid glucosyltransferase/ transferase, transferring hexosyl groups; similar to UGT73B2, UDP-glucosyltransferase/ UDP-glycosyltransferase/ flavonol 3-O-glucosyltransferase [Arabidopsis thaliana] (TAIR:AT4G34135.1); similar to UGT73B1 (UDP-glucosyl transferase 73B1), UDP-glycosyltransferase/ abscisic acid glucosyltransferase…	0.159739	1.11709	0.724184	0.661189	1.58139	0.157867	0.388973	1.30946	0.395253
AT3G24503	Tairlink	258140_at	Arabidopsis thaliana aldehyde dehydrogenase AtALDH1a mRNA. a sinapaldehyde dehydrogenase catalyzes both the oxidation of coniferylaldehyde and sinapaldehyde forming ferulic acid and sinapic acid, respectively	-0.0948621	0.936362	0.71807	0.660883	1.58105	0.0220072	0.482221	1.39689	0.0816142
AT3G50930	Tairlink	252131_at	AAA-type ATPase family protein; similar to AAA-type ATPase family protein [Arabidopsis thaliana] (TAIR:AT3G50940.1); similar to AAA ATPase [Medicago truncatula] (GB:ABE84083.1); contains InterPro domain AAA-protein subdomain; (InterPro:IPR003960); contains InterPro domain AAA ATPase; (InterPro:IPR003593); contains InterPro domain AAA ATPase, central region; (InterPro:IPR003959)	0.45105	1.36704	0.20582	0.660471	1.5806	0.0721601	0.868982	1.82637	0.0225734
AT1G09210	Tairlink	264260_at	calreticulin 2 (CRT2); Identical to Calreticulin-2 precursor (CRT2) [Arabidopsis Thaliana] (GB:Q38858;GB:O04152;GB:O80486); similar to CRT1 (CALRETICULIN 1), calcium ion binding [Arabidopsis thaliana] (TAIR:AT1G56340.1); similar to calreticulin-1 [Glycine max] (GB:BAF36056.1); similar to calreticulin (GB:AAA80652.1); similar to Calreticulin-2 precursor (GB:Q38858); contains InterPro domain Calret…	-0.314504	0.804127	0.422204	0.659494	1.57953	0.104505	0.0826183	1.05894	0.831246
AT3G17609	Tairlink	258349_at	HYH (HY5-HOMOLOG); DNA binding / transcription factor; Identical to Transcription factor HY5-like (HY5 homolog) (HYH) [Arabidopsis Thaliana] (GB:Q8W191;GB:Q8LB41;GB:Q9LUN6); similar to HY5 (ELONGATED HYPOCOTYL 5), DNA binding / transcription factor [Arabidopsis thaliana] (TAIR:AT5G11260.1); similar to cAMP response element binding (CREB) protein [Medicago truncatula] (GB:ABE88841.1); contains Int…	-0.124194	0.917516	0.856964	0.659417	1.57944	0.34595	0.303407	1.23406	0.660608
AT2G33845	Tairlink	267463_at	DNA-binding protein-related; similar to DNA-binding protein-related [Arabidopsis thaliana] (TAIR:AT4G28440.1); similar to Os01g0238600 [Oryza sativa (japonica cultivar-group)] (GB:NP_001042538.1); similar to unknown [Medicago sativa] (GB:AAZ32857.1); similar to Os01g0754100 [Oryza sativa (japonica cultivar-group)] (GB:NP_001044277.1); contains InterPro domain Nucleic acid-binding, OB-fold, subgro…	-0.10764	0.928105	0.669503	0.658217	1.57813	0.0181039	-0.0275141	0.981109	0.912858
AT3G04640	Tairlink	258792_at	glycine-rich protein; similar to glycine-rich protein [Arabidopsis thaliana] (TAIR:AT1G07135.1)	-0.159267	0.89548	0.638798	0.657778	1.57765	0.0670367	0.188458	1.13955	0.579205
AT2G04900	Tairlink	263631_at	similar to Protein of unknown function DUF423 [Medicago truncatula] (GB:ABE77948.1); contains InterPro domain Protein of unknown function DUF423; (InterPro:IPR006696)	-0.0103618	0.992843	0.976169	0.656951	1.57675	0.073848	-0.231988	0.851461	0.50695
AT1G33600	Tairlink	245765_at	leucine-rich repeat family protein; similar to disease resistance protein-related / LRR protein-related [Arabidopsis thaliana] (TAIR:AT2G26380.1); similar to disease resistance protein-related / LRR protein-related [Arabidopsis thaliana] (TAIR:AT1G33590.1); similar to H0402C08.6 [Oryza sativa (indica cultivar-group)] (GB:CAJ86230.1); contains InterPro domain Leucine-rich repeat; (InterPro:IPR0016…	-0.137755	0.908932	0.690398	0.655519	1.57518	0.0729299	0.289953	1.2226	0.406271
AT4G25110	Tairlink	254093_at	caspase; similar to LOL3 (LSD ONE LIKE 3), caspase/ cysteine-type endopeptidase [Arabidopsis thaliana] (TAIR:AT1G02170.1); similar to hypothetical protein [Oryza sativa] (GB:AAG60197.1); similar to Os10g0565100 [Oryza sativa (japonica cultivar-group)] (GB:NP_001065417.1); contains InterPro domain Zinc finger, LSD1-type; (InterPro:IPR005735); contains InterPro domain Peptidase C14, caspase catalyt…	-0.17638	0.884921	0.711342	0.654106	1.57364	0.182686	0.0801738	1.05715	0.866163
AT3G08870	Tairlink	258982_at	lectin protein kinase, putative; similar to lectin protein kinase, putative [Arabidopsis thaliana] (TAIR:AT5G01560.1); similar to lectin protein kinase, putative [Arabidopsis thaliana] (TAIR:AT5G01540.1); similar to lectin protein kinase, putative [Arabidopsis thaliana] (TAIR:AT5G01550.1); similar to receptor lectin protein kinase-like [Cucumis melo] (GB:AAU04770.1); contains InterPro domain Prot…	0.0228445	1.01596	0.95167	0.653802	1.57331	0.0986568	-0.192102	0.875329	0.611891
AT5G45510	Tairlink	248945_at	leucine-rich repeat family protein; Identical to Probable disease resistance protein At5g45510 [Arabidopsis Thaliana] (GB:Q8VZC7;GB:Q9FHI5); similar to mob1/phocein family protein [Arabidopsis thaliana] (TAIR:AT4G19050.1); similar to Putative disease resistance protein At4g19050 (GB:O50052); contains InterPro domain Disease resistance protein; (InterPro:IPR000767); contains InterPro domain Leucin…	-0.363044	0.777522	0.213659	0.652571	1.57197	0.0341987	-0.065668	0.955503	0.81728
AT5G01540	Tairlink	251054_at	lectin protein kinase, putative; similar to lectin protein kinase, putative [Arabidopsis thaliana] (TAIR:AT5G01560.1); similar to lectin protein kinase, putative [Arabidopsis thaliana] (TAIR:AT3G08870.1); similar to lectin protein kinase, putative [Arabidopsis thaliana] (TAIR:AT5G01550.1); similar to receptor lectin protein kinase-like [Cucumis melo] (GB:AAU04770.1); contains InterPro domain Prot…	0.157807	1.11559	0.728315	0.652253	1.57162	0.164603	0.22026	1.16494	0.628483
AT2G44670	Tairlink	266882_at	senescence-associated protein-related; similar to senescence-associated protein-related [Arabidopsis thaliana] (TAIR:AT4G17670.1); similar to hypothetical protein 40.t00027 [Brassica oleracea] (GB:ABD65149.1); contains InterPro domain Protein of unknown function DUF581; (InterPro:IPR007650)	-0.0942177	0.93678	0.828969	0.652138	1.5715	0.149423	0.0587142	1.04154	0.892857
AT4G01010	Tairlink	255599_at	member of Cyclic nucleotide gated channel family	0.11067	1.07973	0.665209	0.651901	1.57124	0.020462	0.622102	1.53912	0.0258311
AT5G50460	Tairlink	248512_at	protein transport protein SEC61 gamma subunit, putative; Identical to Protein transport protein SEC61 gamma-1 subunit (SEC61G2) [Arabidopsis Thaliana] (GB:Q9SW34); similar to protein transport protein SEC61 gamma subunit, putative [Arabidopsis thaliana] (TAIR:AT4G24920.1); similar to Os02g0178400 [Oryza sativa (japonica cultivar-group)] (GB:NP_001046076.1); similar to Protein transport protein SE…	-0.116166	0.922636	0.673341	0.651666	1.57098	0.0295611	-0.0407668	0.972138	0.882064
AT1G22180	Tairlink	255923_at	SEC14 cytosolic factor family protein / phosphoglyceride transfer family protein; similar to SEC14 cytosolic factor family protein / phosphoglyceride transfer family protein [Arabidopsis thaliana] (TAIR:AT4G08690.1); similar to Os02g0752000 [Oryza sativa (japonica cultivar-group)] (GB:NP_001048139.1); similar to Cellular retinaldehyde-binding/triple function, N-terminal [Medicago truncatula] (GB:…	-0.568785	0.674184	0.17686	0.651416	1.57071	0.125518	0.876107	1.83542	0.0456274
AT3G55960	Tairlink	251773_at	NLI interacting factor (NIF) family protein; similar to NLI interacting factor (NIF) family protein [Arabidopsis thaliana] (TAIR:AT1G29780.1); similar to hypothetical protein 56B23-g1 [Lycopersicon esculentum] (GB:AAW22871.1); similar to Os05g0466800 [Oryza sativa (japonica cultivar-group)] (GB:NP_001055788.1); similar to Os01g0833100 [Oryza sativa (japonica cultivar-group)] (GB:NP_001044710.1); …	-0.227047	0.854382	0.423556	0.651025	1.57028	0.0327017	0.610504	1.52679	0.0433071
AT2G37940	Tairlink	266101_at	similar to phosphatidic acid phosphatase-related / PAP2-related [Arabidopsis thaliana] (TAIR:AT3G54020.1); similar to Os01g0850100 [Oryza sativa (japonica cultivar-group)] (GB:NP_001044812.1); similar to hypothetical protein PY02331 [Plasmodium yoelii yoelii str. 17XNL] (GB:XP_730203.1); similar to Os05g0287800 [Oryza sativa (japonica cultivar-group)] (GB:NP_001055096.1)	-0.313129	0.804894	0.267815	0.65079	1.57003	0.0306386	0.396704	1.3165	0.165642
AT3G45290	Tairlink	252572_at	A member of a large family of seven-transmembrane domain proteins specific to plants, homologs of the barley mildew resistance locus o (MLO) protein. The Arabidopsis genome contains 15 genes encoding MLO proteins, with localization in plasma membrane. Phylogenetic analysis revealed four clades of closely-related AtMLO genes. ATMLO3 belongs to the clade IV, with AtMLO2, AtMLO6 and AtMLO12. The gen…	0.198689	1.14765	0.574454	0.649048	1.56813	0.0808702	0.334848	1.26124	0.348851
AT5G10380	Tairlink	250435_at	zinc finger (C3HC4-type RING finger) family protein; Identical to RING-H2 finger protein ATL5F (ATL5F) [Arabidopsis Thaliana] (GB:Q9LX93); similar to zinc finger (C3HC4-type RING finger) family protein [Arabidopsis thaliana] (TAIR:AT1G72220.1); similar to Zinc finger, RING-type; RINGv [Medicago truncatula] (GB:ABE93076.1); contains InterPro domain Zinc finger, RING-type; (InterPro:IPR001841)	-0.0745963	0.949608	0.770001	0.648224	1.56724	0.0210015	0.474209	1.38916	0.0784076
AT3G27210	Tairlink	257154_at	similar to unknown protein [Arabidopsis thaliana] (TAIR:AT5G40860.1); similar to Os04g0380200 [Oryza sativa (japonica cultivar-group)] (GB:NP_001052596.1); similar to OSJNBb0089B03.11 [Oryza sativa (japonica cultivar-group)] (GB:CAE03997.1); similar to Os01g0920100 [Oryza sativa (japonica cultivar-group)] (GB:NP_001045217.1)	-0.0753369	0.94912	0.802086	0.647739	1.56671	0.0449299	0.122199	1.08839	0.684872
AT5G26030	Tairlink	246870_at	encodes ferrochelatase I located in plastids. Involved in heme biosynthesis in non-photosynthetic tissues and induced by oxidative stress in photosynthetic tissues to supply heme for defensive hemoproteins	-0.103653	0.930674	0.676311	0.647476	1.56643	0.0181939	0.430068	1.3473	0.0981434
AT5G11670	Tairlink	250339_at	The malic enzyme (EC 1.1.1.40) encoded by AtNADP-ME2 is presumably a cytosolic enzyme involved in malate metabolism and possibly assisting the oxidative pentose phosphate pathway. AtNADP-ME2 counts for the major part of NADP-ME activity in mature tissues of Arabidopsis.	-0.366857	0.77547	0.275846	0.647353	1.56629	0.0648229	0.842196	1.79278	0.0205512
AT4G23470	Tairlink	254262_at	hydroxyproline-rich glycoprotein family protein; similar to proline-rich family protein [Arabidopsis thaliana] (TAIR:AT1G63830.1); similar to Os10g0535800 [Oryza sativa (japonica cultivar-group)] (GB:NP_001065166.1); similar to Os03g0123600 [Oryza sativa (japonica cultivar-group)] (GB:NP_001048806.1); similar to Unknown protein [Oryza sativa (japonica cultivar-group)] (GB:AAN74842.1); contains In…	-0.177971	0.883945	0.683392	0.646181	1.56502	0.152302	-0.0526386	0.964171	0.903728
AT3G28950	Tairlink	258001_at	avirulence-responsive protein-related / avirulence induced gene (AIG) protein-related; similar to avirulence-responsive protein, putative / avirulence induced gene (AIG) protein, putative [Arabidopsis thaliana] (TAIR:AT3G28940.1); similar to Os06g0702700 [Oryza sativa (japonica cultivar-group)] (GB:NP_001058493.1); similar to hypothetical protein SNOG_11054 [Phaeosphaeria nodorum SN15] (GB:EAT815…	-0.299233	0.812684	0.339702	0.644406	1.5631	0.051136	0.0897046	1.06415	0.771448
AT4G03410	Tairlink	255429_at	peroxisomal membrane protein-related; similar to peroxisomal membrane protein-related [Arabidopsis thaliana] (TAIR:AT1G52870.2); similar to peroxisomal membrane protein-like [Oryza sativa (japonica cultivar-group)] (GB:BAD34004.1); similar to Os03g0583800 [Oryza sativa (japonica cultivar-group)] (GB:NP_001050563.1); contains InterPro domain Mpv17/PMP22; (InterPro:IPR007248)	-0.102047	0.93171	0.561923	0.643463	1.56207	0.00207074	0.287896	1.22086	0.115447
AT4G14610	Tairlink	245566_at	pseudogene, disease resistance protein (CC-NBS-LRR class), putative, domain signature CC-NBS-LRR exists, suggestive of a disease resistance protein.; blastp match of 45% identity and 2.2e-162 P-value to GP|24461866|gb|AAN62353.1|AF506028_20|AF506028 NBS-LRR type disease resistance protein {Poncirus trifoliata}	0.170337	1.12532	0.650003	0.642903	1.56147	0.101488	-0.232775	0.850996	0.536482
AT5G55610	Tairlink	248068_at	similar to conserved hypothetical protein [Medicago truncatula] (GB:ABE92111.1)	-0.0744798	0.949684	0.706964	0.642563	1.5611	0.0049801	0.175224	1.12914	0.381769
AT3G07680	Tairlink	259256_at	emp24/gp25L/p24 family protein; similar to emp24/gp25L/p24 protein-related [Arabidopsis thaliana] (TAIR:AT3G22845.1); similar to Os08g0532900 [Oryza sativa (japonica cultivar-group)] (GB:NP_001062344.1); similar to coated vesicle membrane protein-like [Triticum aestivum] (GB:ABB90548.1); contains InterPro domain emp24/gp25L/p24; (InterPro:IPR000348); contains InterPro domain GOLD; (InterPro:IPR00…	-0.0666747	0.954836	0.835886	0.642092	1.56059	0.0610121	-0.143459	0.905346	0.656678
AT2G32920	Tairlink	267605_at	Encodes a protein disulfide isomerase-like (PDIL) protein, a member of a multigene family within the thioredoxin (TRX) superfamily.	-0.187815	0.877934	0.435425	0.641679	1.56014	0.0155565	0.0436001	1.03068	0.854857
AT5G13490	Tairlink	245854_at	Encodes mitochondrial ADP/ATP carrier	-0.0117709	0.991874	0.963005	0.641314	1.55975	0.0217416	0.277462	1.21206	0.284096
AT2G37130	Tairlink	265471_at	peroxidase 21 (PER21) (P21) (PRXR5); Identical to Peroxidase 21 precursor (EC 1.11.1.7) (Atperox P21) (PRXR5) (ATP2a/ATP2b) (PER21) [Arabidopsis Thaliana] (GB:Q42580;GB:Q43733;GB:Q93YM9); similar to PRXR1 (peroxidase 42), peroxidase [Arabidopsis thaliana] (TAIR:AT4G21960.1); similar to putative peroxidase [Oryza sativa (japonica cultivar-group)] (GB:BAC84057.1); contains InterPro domain Haem pero…	-0.0405172	0.972306	0.910973	0.639936	1.55826	0.09321	0.489173	1.40364	0.19043
AT1G33590	Tairlink	245768_at	disease resistance protein-related / LRR protein-related; similar to leucine-rich repeat family protein [Arabidopsis thaliana] (TAIR:AT1G33600.1); similar to disease resistance protein-related / LRR protein-related [Arabidopsis thaliana] (TAIR:AT2G26380.1); similar to leucine-rich repeat family protein [Arabidopsis thaliana] (TAIR:AT1G33610.1); similar to Leucine-rich repeat; Leucine-rich repeat,…	-0.0960171	0.935612	0.786217	0.639579	1.55787	0.086285	0.10086	1.07241	0.775745
AT1G29310	Tairlink	260896_at	protein transport protein sec61, putative; similar to protein transport protein sec61, putative [Arabidopsis thaliana] (TAIR:AT1G78720.1); similar to protein translocase [Arabidopsis thaliana] (TAIR:AT2G34250.2); similar to putative integral membrane protein [Phaseolus vulgaris] (GB:AAF18411.1); similar to SecY protein; ABC transporter related [Medicago truncatula] (GB:ABE84066.1); similar to Sec…	-0.147155	0.90303	0.548687	0.638635	1.55686	0.0180697	-0.0044359	0.99693	0.985484
AT1G50740	Tairlink	246631_at	similar to unknown protein [Arabidopsis thaliana] (TAIR:AT3G20510.1); similar to hypothetical protein 11 [Plantago major] (GB:CAJ34819.1); similar to Os03g0584300 [Oryza sativa (japonica cultivar-group)] (GB:NP_001050565.1); similar to Os03g0568500 [Oryza sativa (japonica cultivar-group)] (GB:NP_001050510.1); contains InterPro domain Protein of unknown function UPF0136, Transmembrane; (InterPro:I…	-0.079051	0.94668	0.81449	0.63806	1.55623	0.0736108	-0.169327	0.889257	0.61648
AT5G28540	Tairlink	245956_s_at	luminal binding protein 1 (BiP-1) (BP1); Identical to Luminal-binding protein 2 precursor (BiP2) (AtBP2) [Arabidopsis Thaliana] (GB:Q39043;GB:Q39042); Identical to Luminal-binding protein 1 precursor (BiP1) (AtBP1) [Arabidopsis Thaliana] (GB:Q9LKR3;GB:Q41928); similar to HSP70 (heat shock protein 70), ATP binding [Arabidopsis thaliana] (TAIR:AT3G12580.1); similar to BIP (LUMINAL BINDING PROTEIN),…	-0.439167	0.73756	0.291156	0.637695	1.55584	0.133242	0.0337546	1.02367	0.934045
At4G15975	Tairlink	245369_at	Expressed protein	0.0936261	1.06705	0.719933	0.637207	1.55532	0.0255659	0.21921	1.1641	0.40592
AT5G07830	Tairlink	250604_at	glycosyl hydrolase family 79 N-terminal domain-containing protein; Identical to Heparanase-like protein 1 precursor (EC 3.2.-.-) [Arabidopsis Thaliana] (GB:Q9FF10;GB:Q9SDA1); similar to glycosyl hydrolase family 79 N-terminal domain-containing protein [Arabidopsis thaliana] (TAIR:AT5G61250.1); similar to Os03g0211700 [Oryza sativa (japonica cultivar-group)] (GB:NP_001049350.1); similar to putativ…	-0.0650241	0.955929	0.714533	0.635979	1.55399	0.00250552	0.418966	1.33697	0.0301493
AT2G13810	Tairlink	265658_at	ALD1 (AGD2-LIKE DEFENSE RESPONSE PROTEIN1); transaminase; similar to AGD2 (ABERRANT GROWTH AND DEATH 2), transaminase [Arabidopsis thaliana] (TAIR:AT4G33680.1); similar to Os03g0299900 [Oryza sativa (japonica cultivar-group)] (GB:NP_001049852.1); similar to putative aminotransferase AGD2 [Oryza sativa (japonica cultivar-group)] (GB:AAR01225.1); contains InterPro domain Aminotransferase, class I a…	0.254934	1.19328	0.216874	0.634956	1.55289	0.00599795	0.0689403	1.04895	0.731987
AT2G16710	Tairlink	265358_at	hesB-like domain-containing protein; Identical to Iron-sulfur assembly protein IscA-like 1, mitochondrial precursor [Arabidopsis Thaliana] (GB:Q8LBM4;GB:Q9SLE6); similar to iron-sulfur cluster assembly complex protein, putative [Arabidopsis thaliana] (TAIR:AT2G36260.1); similar to Os12g0485500 [Oryza sativa (japonica cultivar-group)] (GB:NP_001066782.1); similar to IscA -like [Oryza sativa (japon…	-0.267491	0.830763	0.4346	0.63434	1.55223	0.0767325	-0.213155	0.862649	0.531919
AT5G61210	Tairlink	247571_at	membrane localized t-SNARE SNAP25 homologue, probably involved in cytokinesis and cell plate formation	-0.151867	0.900085	0.646278	0.633751	1.55159	0.0700696	-0.012222	0.991564	0.970427
AT1G71880	Tairlink	260143_at	Sucrose transporter gene induced in response to nematodes; member of Sucrose-proton symporter family.	0.0977848	1.07013	0.760938	0.633376	1.55119	0.0636491	-0.210171	0.864435	0.515632
AT4G12720	Tairlink	254784_at	Encodes a protein with ADP-ribose hydrolase activity. Negatively regulates EDS1-conditioned plant defense and programmed cell death.	-0.0608206	0.958719	0.853186	0.633123	1.55092	0.0694013	0.366533	1.28925	0.274688
AT1G22500	Tairlink	261927_at	zinc finger (C3HC4-type RING finger) family protein; Identical to RING-H2 finger protein ATL1C precursor (RING-H2 finger protein ATL15) (ATL1C) [Arabidopsis Thaliana] (GB:Q9SK92); similar to zinc finger (C3HC4-type RING finger) family protein [Arabidopsis thaliana] (TAIR:AT1G72200.1); similar to Zinc finger, RING-type; RINGv [Medicago truncatula] (GB:ABE77983.1); contains InterPro domain Zinc fin…	-0.227099	0.854351	0.518461	0.633017	1.5508	0.0856164	0.109115	1.07857	0.755022
AT2G37970	Tairlink	266097_at	SOUL heme-binding family protein; similar to SOUL heme-binding family protein [Arabidopsis thaliana] (TAIR:AT3G10130.1); similar to SOUL heme-binding protein; Bacterial regulatory factor, effector [Medicago truncatula] (GB:ABE83861.1)	-0.288182	0.818933	0.322896	0.632946	1.55073	0.0406462	0.312052	1.24147	0.285841
AT5G45550	Tairlink	248951_at	mob1/phocein family protein; similar to mob1/phocein family protein [Arabidopsis thaliana] (TAIR:AT4G19050.1); similar to Mob1-like protein [Medicago sativa subsp. falcata] (GB:CAC41010.2); similar to Os03g0577200 [Oryza sativa (japonica cultivar-group)] (GB:NP_001050541.1); contains InterPro domain Mob1/phocein; (InterPro:IPR005301); contains InterPro domain Ferritin/ribonucleotide reductase-lik…	0.0524983	1.03706	0.925329	0.632192	1.54992	0.269406	-0.252091	0.839679	0.653784
AT5G25940	Tairlink	246863_at	early nodulin-related; similar to Early nodulin 93 (N-93) (GB:Q02921); contains InterPro domain Early nodulin 93 ENOD93 protein; (InterPro:IPR005050)	-0.1857	0.879223	0.566539	0.631756	1.54945	0.0651669	0.0666237	1.04726	0.836259
AT1G04750	Tairlink	264595_at	vesicle-associated membrane protein 7B (At VAMP7B) mRNA,	-0.09297	0.937591	0.759769	0.631421	1.54909	0.0520799	-0.0640446	0.956579	0.833019
AT5G51070	Tairlink	248487_at	ATP-dependent Clp protease regulatory subunit	-0.138009	0.908772	0.775003	0.630708	1.54832	0.20379	0.677812	1.59971	0.173847
AT3G62780	Tairlink	251232_at	C2 domain-containing protein; similar to C2 domain-containing protein [Arabidopsis thaliana] (TAIR:AT3G16510.1); similar to C2 domain-containing protein / XYPPX domain-containing protein [Musa acuminata] (GB:ABF69997.1); contains InterPro domain C2; (InterPro:IPR000008); contains InterPro domain C2 calcium/lipid-binding region, CaLB; (InterPro:IPR008973)	-0.356985	0.780795	0.18707	0.630425	1.54802	0.0277854	-0.0128759	0.991115	0.960845
AT1G14360	Tairlink	261485_at	ATUTR3/UTR3 (UDP-GALACTOSE TRANSPORTER 3); pyrimidine nucleotide sugar transporter; similar to ATUTR1/UTR1 (UDP-GALACTOSE TRANSPORTER 1), UDP-galactose transporter/ UDP-glucose transporter/ pyrimidine nucleotide sugar transporter [Arabidopsis thaliana] (TAIR:AT2G02810.1); similar to hypothetical protein MtrDRAFT_AC149601g16v1 [Medicago truncatula] (GB:ABD32994.1); contains InterPro domain UAA tra…	-0.148541	0.902163	0.612921	0.630414	1.54801	0.0449769	-0.286837	0.819697	0.334452
AT1G21130	Tairlink	261453_at	O-methyltransferase, putative; similar to O-methyltransferase, putative [Arabidopsis thaliana] (TAIR:AT1G21120.1); similar to O-methyltransferase, putative [Arabidopsis thaliana] (TAIR:AT1G21100.1); similar to O-methyltransferase, putative [Arabidopsis thaliana] (TAIR:AT1G21110.1); similar to phloroglucinol O-methyltransferase [Rosa chinensis var. spontanea] (GB:BAD18975.1); contains InterPro dom…	0.257366	1.19529	0.652815	0.629411	1.54693	0.279576	0.340038	1.26579	0.553327
AT1G52600	Tairlink	262161_at	signal peptidase, putative; similar to signal peptidase, putative [Arabidopsis thaliana] (TAIR:AT3G15710.1); similar to Peptidase S24, S26A and S26B [Medicago truncatula] (GB:ABD28715.1); contains InterPro domain Peptidase S26B, eukaryotic signal peptidase; (InterPro:IPR001733); contains InterPro domain Peptidase S24 and S26, C-terminal region; (InterPro:IPR011056); contains InterPro domain Pepti…	0.104024	1.07477	0.620037	0.627845	1.54525	0.00824806	0.0224443	1.01568	0.914455
AT1G02360	Tairlink	259443_at	chitinase, putative; similar to chitinase, putative [Arabidopsis thaliana] (TAIR:AT4G01700.1); similar to chitinase precursor [Petroselinum crispum] (GB:AAD54935.1); contains InterPro domain Glycoside hydrolase, family 19; (InterPro:IPR000726)	0.0752063	1.05351	0.773269	0.627472	1.54486	0.0275939	-0.271118	0.828677	0.307286
AT4G21980	Tairlink	254346_at	Encodes APG8, a component of autophagy conjugation pathway. Delivered to the lumens of vacuole under nitrogen-starvation condition. Highest expression in flowers. mRNA abundance increased during dark-induced carbon starvation. Predominantly cytoplasmic with or without N starvation. Upon concanamycin A the protein accumulates in the central vacuole as punctuate structures that resemble autophagic …	0.0259984	1.01818	0.956847	0.626199	1.54349	0.205359	-0.0252757	0.982633	0.958045
AT2G13790	Tairlink	264107_s_at	ATSERK4 (SOMATIC EMBRYOGENESIS RECEPTOR-LIKE KINASE 4); protein binding / protein kinase/ transmembrane receptor protein serine/threonine kinase; similar to SERK2 (SOMATIC EMBRYOGENESIS RECEPTOR-LIKE KINASE 2), kinase [Arabidopsis thaliana] (TAIR:AT1G34210.1); similar to BAK1 (BRI1-ASSOCIATED RECEPTOR KINASE), kinase [Arabidopsis thaliana] (TAIR:AT4G33430.1); similar to ATSERK5 (SOMATIC EMBRYOGEN…	-0.0491449	0.966509	0.890622	0.625659	1.54292	0.09577	0.246089	1.18599	0.494524
AT1G79400	Tairlink	262936_at	member of Putative Na+/H+ antiporter family	0.00493104	1.00342	0.97812	0.62411	1.54126	0.00317095	0.420928	1.33879	0.0314346
AT5G21090	Tairlink	246029_at	leucine-rich repeat protein, putative; similar to leucine-rich repeat family protein [Arabidopsis thaliana] (TAIR:AT3G43740.1); similar to Leucine-rich repeat, plant specific [Medicago truncatula] (GB:ABE82625.1); contains InterPro domain Leucine-rich repeat; (InterPro:IPR001611); contains InterPro domain Leucine-rich repeat, plant specific; (InterPro:IPR007090); contains InterPro domain Leucine …	-0.120459	0.919895	0.714885	0.623149	1.54023	0.073813	0.0803939	1.05731	0.807136
AT1G11330	Tairlink	262507_at	S-locus lectin protein kinase family protein; similar to carbohydrate binding / kinase [Arabidopsis thaliana] (TAIR:AT1G11300.1); similar to B120, protein kinase/ sugar binding [Arabidopsis thaliana] (TAIR:AT4G21390.1); similar to S-locus lectin protein kinase family protein [Arabidopsis thaliana] (TAIR:AT1G11350.1); similar to Protein kinase; S-locus glycoprotein; Curculin-like (mannose-binding)…	0.125978	1.09125	0.769014	0.622267	1.53929	0.160817	0.0404593	1.02844	0.924756
AT4G23710	Tairlink	254216_at	(VACUOLAR ATP SYNTHASE SUBUNIT G 2, VACUOLAR ATP SYNTHASE SUBUNIT G2); unknown protein; Identical to Vacuolar ATP synthase subunit G 2 (EC 3.6.3.14) (V-ATPase G subunit 2) (Vacuolar proton pump G subunit 2) (VATG2) [Arabidopsis Thaliana] (GB:O82629;GB:Q9SUQ6); similar to VMA10 (VACUOLAR MEMBRANE ATPASE 10) [Arabidopsis thaliana] (TAIR:AT3G01390.2); similar to Vacuolar ATP synthase subunit G 1 (V-…	0.018505	1.01291	0.951039	0.621727	1.53872	0.0538001	-0.0665468	0.954921	0.825375
AT3G51890	Tairlink	246305_at	similar to unknown protein [Arabidopsis thaliana] (TAIR:AT2G40060.1); similar to conserved hypothetical protein [Medicago truncatula] (GB:ABE83515.1); contains InterPro domain Clathrin light chain; (InterPro:IPR000996)	-0.0639425	0.956646	0.79359	0.621642	1.53863	0.0209038	0.00613389	1.00426	0.979951
AT5G51570	Tairlink	248410_at	band 7 family protein; similar to band 7 family protein [Arabidopsis thaliana] (TAIR:AT5G62740.1); similar to Os06g0136000 [Oryza sativa (japonica cultivar-group)] (GB:NP_001056723.1); similar to hypersensitive-induced reaction protein 4 [Hordeum vulgare subsp. vulgare] (GB:AAN17454.1); contains InterPro domain Band 7 protein; (InterPro:IPR001107)	-0.156904	0.896948	0.562213	0.621044	1.53799	0.0335657	0.168006	1.1235	0.535239
AT1G73805	Tairlink	260046_at	calmodulin-binding protein; similar to calmodulin binding [Arabidopsis thaliana] (TAIR:AT2G18750.2); similar to putative calmodulin-binding protein-related [Medicago truncatula] (GB:ABE78901.1); contains InterPro domain Calmodulin binding protein-like; (InterPro:IPR012416)	0.193777	1.14375	0.476081	0.61994	1.53681	0.0340377	0.557762	1.47198	0.0531202
AT4G39230	Tairlink	252939_at	encodes a protein whose sequence is similar to phenylcoumaran benzylic ether reductase (PCBER), which catalyzes NADPH-dependent reduction of 8-5' linked lignans such as dehydrodiconiferyl alcohol to give isodihydrodehydrodiconiferyl alcohol.	-0.00755703	0.994776	0.97032	0.61987	1.53674	0.00749961	0.139787	1.10174	0.494881
AT2G37920	Tairlink	266091_at	EMB1513 (EMBRYO DEFECTIVE 1513); copper ion transporter; similar to DEAD box RNA helicase, putative [Arabidopsis thaliana] (TAIR:AT2G07750.1); similar to Os02g0564300 [Oryza sativa (japonica cultivar-group)] (GB:NP_001047159.1); similar to Os02g0826100 [Oryza sativa (japonica cultivar-group)] (GB:NP_001048584.1)	0.126164	1.09139	0.732832	0.619661	1.53651	0.108734	-0.274468	0.826755	0.461127
AT5G11920	Tairlink	250302_at	Encodes a protein with fructan exohydrolase (FEH) activity acting on both inulin and levan-type fructans (1- and 6-FEH). The enzyme does not have invertase activity.	-0.0704713	0.952327	0.676312	0.617478	1.53419	0.00211164	-0.0500477	0.965904	0.766499
AT4G33780	Tairlink	253303_at	similar to unknown protein [Arabidopsis thaliana] (TAIR:AT1G69935.1); similar to expressed protein [Oryza sativa (japonica cultivar-group)] (GB:ABF94797.1)	-0.28699	0.81961	0.366381	0.616348	1.53299	0.0643164	0.0531108	1.0375	0.865382
AT2G45070	Tairlink	266105_at	Sec61 Beta Subunit	-0.0409553	0.972011	0.792867	0.616239	1.53287	0.00117786	-0.00270715	0.998125	0.986135
AT1G76040	Tairlink	262671_at	member of Calcium Dependent Protein Kinase	0.270334	1.20609	0.524049	0.616198	1.53283	0.158148	0.223252	1.16736	0.597946
AT2G24860	Tairlink	263541_at	chaperone protein dnaJ-related; similar to Tsi1-interacting protein TSIP1 [Nicotiana tabacum] (GB:AAD18030.1); contains domain Cysteine-rich domain of the chaperone protein DnaJ. (SSF57938); contains domain no description (G3D.2.10.230.10)	0.118109	1.08531	0.768545	0.615661	1.53226	0.13963	0.0583487	1.04127	0.884277
AT3G25610	Tairlink	256756_at	haloacid dehalogenase-like hydrolase family protein; Identical to Putative phospholipid-transporting ATPase 10 (EC 3.6.3.1) (Aminophospholipid flippase 10) (ALA10) [Arabidopsis Thaliana] (GB:Q9LI83); similar to haloacid dehalogenase-like hydrolase family protein [Arabidopsis thaliana] (TAIR:AT1G26130.1); similar to haloacid dehalogenase-like hydrolase family protein [Arabidopsis thaliana] (TAIR:A…	0.0486599	1.0343	0.886859	0.615189	1.53176	0.087799	0.520473	1.43443	0.142991
AT5G59670	Tairlink	247684_at	leucine-rich repeat protein kinase, putative; similar to leucine-rich repeat protein kinase, putative [Arabidopsis thaliana] (TAIR:AT5G59680.1); similar to leucine-rich repeat protein kinase, putative [Arabidopsis thaliana] (TAIR:AT5G59650.1); similar to MEE39 (maternal effect embryo arrest 39), kinase [Arabidopsis thaliana] (TAIR:AT3G46330.1); similar to Protein kinase [Medicago truncatula] (GB:…	0.242629	1.18315	0.784026	0.615041	1.5316	0.490313	-0.0956205	0.93587	0.913888
AT4G21380	Tairlink	254416_at	encodes a putative receptor-like serine/threonine protein kinases that is similar to Brassica self-incompatibility (S) locus. Expressed in root. Shoot expression limited to limited to the root-hypocotyl transition zone and at the base of lateral roots as well as in axillary buds, and pedicels.	0.367321	1.28996	0.541396	0.614999	1.53156	0.312171	-0.0861469	0.942035	0.885399
AT4G33540	Tairlink	253343_at	metallo-beta-lactamase family protein; similar to Os02g0829500 [Oryza sativa (japonica cultivar-group)] (GB:NP_001048607.1); similar to hypothetical protein all1228 [Nostoc sp. PCC 7120] (GB:NP_485271.1); contains InterPro domain Beta-lactamase-like; (InterPro:IPR001279)	-0.0103727	0.992836	0.968085	0.614217	1.53073	0.0297452	0.681899	1.60425	0.0176801
AT5G42790	Tairlink	249161_at	encodes a protein with extensive homology to the largest subunit of the multicatalytic proteinase complex (proteasome)	-0.103687	0.930651	0.611714	0.613813	1.5303	0.00802552	0.230791	1.17348	0.26686
AT1G17080	Tairlink	262481_at	similar to unknown protein [Arabidopsis thaliana] (TAIR:AT1G53560.1); similar to Os01g0667100 [Oryza sativa (japonica cultivar-group)] (GB:NP_001043806.1); similar to Os05g0564800 [Oryza sativa (japonica cultivar-group)] (GB:NP_001056334.1); similar to Os01g0242900 [Oryza sativa (japonica cultivar-group)] (GB:NP_001042559.1); contains domain 60S RIBOSOMAL PROTEIN L18A (PTHR10052); contains domain…	0.0680861	1.04833	0.801231	0.613315	1.52977	0.0361079	0.0602359	1.04264	0.823705
AT5G10740	Tairlink	250400_at	protein phosphatase 2C-related / PP2C-related; similar to protein phosphatase 2C, putative / PP2C, putative [Arabidopsis thaliana] (TAIR:AT5G24940.1); similar to protein phosphatase 2C [Mesembryanthemum crystallinum] (GB:BAB88944.1); contains InterPro domain Protein phosphatase 2C; (InterPro:IPR000222); contains InterPro domain Protein phosphatase 2C-like; (InterPro:IPR001932)	0.0246168	1.01721	0.882146	0.613247	1.5297	0.00200617	0.170071	1.12511	0.314302
AT3G27890	Tairlink	257228_at	Encodes NAD(P)H:quinone reductase which is an FMN binding protein that catalyzes the reduction of quinone substrates to hydroquinones.The enzyme activity was confirmed by in vitro assay.	0.120992	1.08748	0.598599	0.612468	1.52887	0.0160623	-0.143301	0.905445	0.533774
AT3G10930	Tairlink	256442_at	unknown protein	0.0484286	1.03414	0.88389	0.611984	1.52836	0.0806321	0.0492987	1.03476	0.881821
AT5G53370	Tairlink	248263_at	pectinesterase family protein; similar to pectinesterase family protein [Arabidopsis thaliana] (TAIR:AT3G49220.1); similar to pectinesterase inhibitor [Lycoris aurea] (GB:ABJ99595.1); similar to Pectinesterase; Pectinesterase inhibitor [Medicago truncatula] (GB:ABE82757.1); similar to Pectinesterase; Pectinesterase inhibitor [Medicago truncatula] (GB:ABE80825.1); contains InterPro domain Virulenc…	-0.183734	0.880421	0.443841	0.61058	1.52687	0.0199018	0.475454	1.39036	0.0603502
AT4G11260	Tairlink	254918_at	Functions in plant disease resistance signaling, SCF(TIR1) mediated degradation of Aux/IAA proteins and HSP90 mediated degradation of R resistance proteins. AtSGT1a and AtSGT1b are functionally redundant in the resistance to pathogenes. AtSGT1b was more highly expressed than AtSGT1. The N-terminal TPR domain of AtSGT1a reduces the steady-state level of Arabidopsis SGT1 proteins whereas the same d…	-0.174423	0.886122	0.552045	0.610103	1.52637	0.0508002	-0.0647013	0.956143	0.824469
AT3G50770	Tairlink	252136_at	calmodulin-related protein, putative; Identical to Calmodulin-like protein 41 (CML41) [Arabidopsis Thaliana] (GB:Q8L3R2;GB:Q9SVM1); similar to calcium-binding EF hand family protein [Arabidopsis thaliana] (TAIR:AT1G76650.1); similar to calmodulin-like protein [Musa acuminata] (GB:AAL06347.1); contains InterPro domain EF-Hand type; (InterPro:IPR011992); contains InterPro domain Calcium-binding EF-…	-0.167955	0.890103	0.650813	0.609385	1.52561	0.115007	1.05044	2.07116	0.011535
AT1G79450	Tairlink	262942_at	LEM3 (ligand-effect modulator 3) family protein / CDC50 family protein; similar to LEM3 (ligand-effect modulator 3) family protein / CDC50 family protein [Arabidopsis thaliana] (TAIR:AT1G16360.1); similar to Os06g0665000 [Oryza sativa (japonica cultivar-group)] (GB:NP_001058302.1); similar to Os02g0173800 [Oryza sativa (japonica cultivar-group)] (GB:NP_001046043.1); similar to hypothetical protei…	0.269914	1.20574	0.240367	0.609215	1.52543	0.0148664	0.157574	1.11541	0.486113
AT1G53310	Tairlink	260590_at	Encodes one of four Arabidopsis phosphoenolpyruvate carboxylase proteins.	-0.182117	0.881409	0.574404	0.6092	1.52541	0.0745156	0.133048	1.09661	0.680823
AT4G10040	Tairlink	255011_at	Encodes cytochrome c. Promoter directs preferential expression in vascular tissues of cotyledons, leaves, roots, and hypocotyls, and in anthers.	0.239526	1.1806	0.380751	0.608658	1.52484	0.0369819	0.194131	1.14404	0.475413
AT1G06870	Tairlink	260829_s_at	signal peptidase, putative; similar to chloroplast thylakoidal processing peptidase [Arabidopsis thaliana] (TAIR:AT2G30440.1); similar to chloroplast thylakoidal processing peptidase [Medicago sativa] (GB:AAZ32902.1); similar to Os09g0453400 [Oryza sativa (japonica cultivar-group)] (GB:NP_001063344.1); similar to Os03g0765200 [Oryza sativa (japonica cultivar-group)] (GB:NP_001051375.1); contains …	-0.109004	0.927228	0.795065	0.608609	1.52479	0.161038	0.211532	1.15792	0.615392
AT1G56450	Tairlink	259604_at	20S proteasome beta subunit PBG1 (PBG1) mRNA, complete cds	0.0799732	1.057	0.674928	0.608445	1.52461	0.00552669	0.163863	1.12028	0.394795
AT3G15210	Tairlink	257053_at	Encodes a member of the ERF (ethylene response factor) subfamily B-1 of ERF/AP2 transcription factor family (ATERF-4). The protein contains one AP2 domain. Acts as a negative regulator of JA-responsive defense gene expression and resistance to the necrotrophic fungal pathogen Fusarium oxysporum and antagonizes JA inhibition of root elongation.	-0.24165	0.845777	0.500617	0.606811	1.52289	0.104031	0.628693	1.54616	0.0931877
AT5G17760	Tairlink	250062_at	AAA-type ATPase family protein; similar to AAA-type ATPase family protein [Arabidopsis thaliana] (TAIR:AT5G17740.1); similar to putative AAA-type ATPase [Oryza sativa (japonica cultivar-group)] (GB:AAT37997.1); contains InterPro domain AAA ATPase, central region; (InterPro:IPR003959)	0.0401871	1.02825	0.888001	0.606615	1.52268	0.0476685	0.515181	1.42917	0.0867487
AT1G22300	Tairlink	255966_at	14-3-3 gene	-0.117714	0.921647	0.655329	0.605901	1.52193	0.0336958	0.018003	1.01256	0.945384
AT1G37130	Tairlink	261979_at	Identified as a mutant resistant to chlorate. Encodes nitrate reductase structural gene. Involved in nitrate assimilation. Has nitrate reductase activity. Up-regulated by the fungus P. indica. Binds transcription factor At2g35940.	-0.202208	0.869219	0.686474	0.604483	1.52043	0.237869	0.495051	1.40937	0.329855
AT2G21620	Tairlink	263517_at	Encodes gene that is induced in response to dessication; mRNA expression is seen 10 and 24 hrs after start of dessication treatment.	0.0380553	1.02673	0.904592	0.604177	1.52011	0.0725687	0.248822	1.18824	0.438018
AT5G27600	Tairlink	246789_at	Encode peroxisomal long-chain acyl-CoA synthetase. Activates fatty acids for further metabolism. Interacts with PEX5.	0.0150193	1.01046	0.940657	0.603649	1.51956	0.00847447	0.579104	1.49392	0.0108646
AT2G38290	Tairlink	267142_at	encodes a high-affinity ammonium transporter, which is expressed in shoot and root. Expression in root and shoot is under nitrogen and carbon dioxide regulation, respectively.	-0.128814	0.914583	0.645989	0.603535	1.51944	0.0446889	0.162731	1.1194	0.562589
AT2G03510	Tairlink	265717_at	band 7 family protein; similar to SPFH domain / Band 7 family, putative [Medicago truncatula] (GB:ABE90939.1); contains InterPro domain Band 7 protein; (InterPro:IPR001107)	-0.12043	0.919914	0.541404	0.603528	1.51943	0.00706905	0.0263768	1.01845	0.892926
AT1G17860	Tairlink	255904_at	trypsin and protease inhibitor family protein / Kunitz family protein; similar to trypsin and protease inhibitor family protein / Kunitz family protein [Arabidopsis thaliana] (TAIR:AT1G73260.1); similar to Lemir [Lycopersicon esculentum] (GB:AAC63057.1); contains InterPro domain Proteinase inhibitor I3, Kunitz legume; (InterPro:IPR002160); contains InterPro domain Kunitz inhibitor ST1-like; (Inte…	0.0210795	1.01472	0.937266	0.603518	1.51942	0.0373012	-0.273836	0.827117	0.315243
AT3G25780	Tairlink	257644_at	Encodes allene oxide cyclase, one of the enzymes involved in jasmonic acid biosynthesis. One of four genes in Arabidopsis that encode this enzyme. mRNA expression is upregulated in senescing leaves. Note: Nomenclature for Arabidopsis allene oxide cyclase 3 (AOC3, AT3G25780) gene is based on Stenzel et al. 2003 Plant Molecular Biology 51:895-911. AOC3 (AT3G25780) is also referred to as AOC2 in He …	0.23125	1.17385	0.562087	0.603342	1.51923	0.143171	0.753061	1.68537	0.0731335
AT1G74440	Tairlink	260211_at	similar to unknown protein [Arabidopsis thaliana] (TAIR:AT1G18720.1); similar to YGL010w-like protein [Picea mariana] (GB:AAC32136.1); contains InterPro domain Protein of unknown function DUF962; (InterPro:IPR009305)	0.10417	1.07488	0.689245	0.60313	1.51901	0.0326484	-0.0116934	0.991928	0.964096
AT3G49390	Tairlink	252313_at	RNA-binding protein, putative, RNA-binding protein RBP37, Arabidopsis thaliana, PIR:T04196.Member of a family of PAB2 domain containing proteins.	-0.317761	0.802314	0.105189	0.601618	1.51742	0.00535337	0.23162	1.17415	0.227669
AT4G00955	Tairlink	255627_at	similar to protein kinase family protein [Arabidopsis thaliana] (TAIR:AT2G23450.1); similar to WAK-like kinase [Lycopersicon esculentum] (GB:AAS45124.1)	-0.130465	0.913537	0.606701	0.600269	1.516	0.0291357	-0.0512296	0.965113	0.839174
AT5G61010	Tairlink	247554_at	A member of EXO70 gene family, putative exocyst subunits, conserved in land plants. Arabidopsis thaliana contains 23 putative EXO70 genes, which can be classified into eight clusters on the phylogenetic tree.	-0.0777033	0.947565	0.861162	0.598838	1.5145	0.19093	0.53137	1.4453	0.242894
AT4G17270	Tairlink	245279_at	Mo25 family protein; Identical to Putative MO25-like protein At4g17270 [Arabidopsis Thaliana] (GB:Q9M0M4;GB:O23570); similar to Mo25 family protein [Arabidopsis thaliana] (TAIR:AT5G47540.1); similar to MO25 protein -related [Brassica oleracea] (GB:ABD64974.1); contains InterPro domain Armadillo-like helical; (InterPro:IPR011989)	-0.267227	0.830915	0.499392	0.598823	1.51448	0.142126	-0.0285813	0.980384	0.941945
AT5G17990	Tairlink	250014_at	Encodes the tryptophan biosynthetic enzyme phosphoribosylanthranilate transferase (PAT1, called trpD in bacteria). Converts anthranilate and phosphoribosylpyrophosphate into phosphoribosylanthranilate and inorganic pyrophosphate.	-0.219945	0.858598	0.371313	0.597771	1.51338	0.0246253	0.683863	1.60644	0.0120524
AT5G27830	Tairlink	246749_at	similar to hypothetical protein MtrDRAFT_AC136288g4v1 [Medicago truncatula] (GB:ABE80618.1); contains InterPro domain Folate receptor; (InterPro:IPR004269)	-0.230688	0.852229	0.450757	0.597593	1.51319	0.0636974	0.270251	1.20602	0.37873
AT1G23090	Tairlink	264901_at	Encodes AST91 mRNA for sulfate transporter.	-0.170566	0.888494	0.758419	0.597574	1.51317	0.290082	-0.00475571	0.996709	0.993146
AT4G27830	Tairlink	253841_at	glycosyl hydrolase family 1 protein; similar to glycosyl hydrolase family 1 protein [Arabidopsis thaliana] (TAIR:AT4G27820.1); similar to hydrolase, hydrolyzing O-glycosyl compounds [Arabidopsis thaliana] (TAIR:AT3G62750.1); similar to glycosyl hydrolase family 1 protein [Arabidopsis thaliana] (TAIR:AT3G62740.1); similar to Glycoside hydrolase, family 1 [Medicago truncatula] (GB:ABE85054.1); cont…	-0.19563	0.873192	0.664339	0.597114	1.51269	0.19711	0.614231	1.53074	0.185298
AT3G26590	Tairlink	257314_at	MATE efflux family protein; similar to MATE efflux family protein [Arabidopsis thaliana] (TAIR:AT1G12950.1); similar to MATE efflux family protein [Arabidopsis thaliana] (TAIR:AT5G38030.1); similar to MATE efflux family protein [Arabidopsis thaliana] (TAIR:AT1G23300.1); similar to integral membrane protein-like [Oryza sativa (japonica cultivar-group)] (GB:BAD87151.1); similar to Os08g0550200 [Ory…	-0.23409	0.850221	0.386907	0.596881	1.51244	0.0386133	0.348263	1.27303	0.204976
AT2G26230	Tairlink	267374_at	uricase / urate oxidase / nodulin 35, putative; Identical to Uricase (EC 1.7.3.3) (Urate oxidase) (Nodulin 35 homolog) [Arabidopsis Thaliana] (GB:O04420;GB:O64848); similar to uricase [Lotus japonicus] (GB:BAB18538.1); contains InterPro domain Uricase; (InterPro:IPR002042)	-0.00799938	0.994471	0.977753	0.596803	1.51236	0.0520531	0.0537134	1.03793	0.851556
AT3G52710	Tairlink	252000_at	similar to unknown protein [Arabidopsis thaliana] (TAIR:AT2G36220.1); similar to Os11g0153300 [Oryza sativa (japonica cultivar-group)] (GB:NP_001065777.1)	-0.219754	0.858712	0.349047	0.596509	1.51205	0.0194811	0.128206	1.09293	0.580985
AT1G77370	Tairlink	246384_at	glutaredoxin, putative; Identical to Glutaredoxin-C3 precursor (AtGrxC3) (GRXC3) [Arabidopsis Thaliana] (GB:Q9FVX1); similar to glutaredoxin, putative [Arabidopsis thaliana] (TAIR:AT5G20500.1); similar to hypothetical protein [Thellun (GB:ABB45843.1); contains InterPro domain Thioredoxin-like fold; (InterPro:IPR012336); contains InterPro domain Glutaredoxin, eukaryotic and viruses; (InterPro:IPR0…	0.047258	1.0333	0.860193	0.596345	1.51188	0.0395291	-0.0314581	0.978431	0.906639
AT5G27720	Tairlink	246741_at	EMB1644 (EMBRYO DEFECTIVE 1644); similar to SMD3 (SNRNP CORE PROTEIN SMD3) [Arabidopsis thaliana] (TAIR:AT1G76300.1); similar to Like-Sm ribonucleoprotein, eukaryotic and archaea-type, core [Medicago truncatula] (GB:ABE94505.1); contains InterPro domain Like-Sm ribonucleoprotein-related, core; (InterPro:IPR010920); contains InterPro domain Like-Sm ribonucleoprotein, core; (InterPro:IPR001163); co…	-0.0109963	0.992407	0.962133	0.595223	1.51071	0.0199556	-0.0480814	0.967222	0.835662
AT2G40140	Tairlink	263379_at	CZF1/ZFAR1; similar to zinc finger (CCCH-type) family protein [Arabidopsis thaliana] (TAIR:AT3G55980.1); similar to Cys-3-His zinc finger protein [Capsicum annuum] (GB:ABI30334.1); contains InterPro domain Ankyrin; (InterPro:IPR002110); contains InterPro domain Zinc finger, CCCH-type; (InterPro:IPR000571)	-0.00883181	0.993897	0.97362	0.594951	1.51042	0.0392279	0.554831	1.469	0.0523521
AT1G22750	Tairlink	264207_at	similar to Os06g0581300 [Oryza sativa (japonica cultivar-group)] (GB:NP_001057938.1); similar to unknown protein [Oryza sativa (japonica cultivar-group)] (GB:BAD68608.1); contains InterPro domain Protein of unknown function DUF1475; (InterPro:IPR009943)	-0.0312338	0.978583	0.888074	0.594816	1.51028	0.0159554	0.0264285	1.01849	0.905195
AT2G45790	Tairlink	266928_at	encodes a phosphomannomutase, involved in ascorbate biosynthesis	-0.141578	0.906527	0.497297	0.594754	1.51021	0.0107718	0.0743526	1.05289	0.719913
AT1G51760	Tairlink	256178_s_at	encodes a member of the six Arabidopsis IAA-amino acid conjugate hydrolase subfamily and conjugates and conjugates IAA-Ala in vitro. Gene is expressed most strongly in roots, stems, and flowers.	-0.061003	0.958597	0.909114	0.593503	1.50891	0.276761	1.18134	2.26787	0.0405057
AT5G07960	Tairlink	250553_at	Identical to UPF0139 protein At5g07960 [Arabidopsis Thaliana] (GB:Q9SD88); similar to unknown protein [Sorghum bicolor] (GB:AAM47587.1); similar to Os03g0756800 [Oryza sativa (japonica cultivar-group)] (GB:NP_001051319.1); contains InterPro domain Protein of unknown function UPF0139; (InterPro:IPR005351)	0.0138459	1.00964	0.962403	0.593146	1.50853	0.0584334	-0.141147	0.906798	0.63222
AT1G67865	Tairlink	260012_at	similar to unknown protein [Arabidopsis thaliana] (TAIR:AT1G67860.1)	0.0183452	1.0128	0.973752	0.593145	1.50853	0.296794	-0.355485	0.781607	0.5267
AT3G07580	Tairlink	259250_at	similar to unknown protein [Arabidopsis thaliana] (TAIR:AT5G48335.1)	0.0990057	1.07104	0.621399	0.59241	1.50776	0.00890703	-0.0745538	0.949636	0.709452
AT4G11370	Tairlink	254922_at	Encodes a putative RING-H2 finger protein RHA1a.	0.198402	1.14743	0.436136	0.59169	1.50701	0.0310358	0.24984	1.18907	0.329754
AT1G29990	Tairlink	260020_at	prefoldin, putative; similar to prefoldin-like [Oryza sativa (japonica cultivar-group)] (GB:BAD19943.1); contains InterPro domain Prefoldin; (InterPro:IPR009053); contains InterPro domain Prefoldin beta-like; (InterPro:IPR002777)	-0.0666327	0.954864	0.851238	0.590966	1.50625	0.111803	0.0298941	1.02094	0.932914
AT2G27020	Tairlink	266312_at	Encodes 20S proteasome subunit PAG1 (PAG1).	-0.16087	0.894486	0.605162	0.590884	1.50617	0.0719611	0.0584066	1.04132	0.850501
AT2G32030	Tairlink	265725_at	GCN5-related N-acetyltransferase (GNAT) family protein; similar to GCN5-related N-acetyltransferase (GNAT) family protein [Arabidopsis thaliana] (TAIR:AT2G32020.1); similar to Os03g0794200 [Oryza sativa (japonica cultivar-group)] (GB:NP_001051537.1); similar to Os03g0794300 [Oryza sativa (japonica cultivar-group)] (GB:NP_001051538.1); similar to putative acetyltransferase [Oryza sativa (japonica …	-0.132316	0.912366	0.640772	0.59013	1.50538	0.0511983	0.464422	1.37976	0.115837
AT5G55930	Tairlink	248037_at	oligopeptide transporter	-0.152913	0.899433	0.707357	0.590016	1.50526	0.160987	0.0435953	1.03068	0.914571
AT2G19130	Tairlink	267490_at	S-locus lectin protein kinase family protein; similar to ARK3 (Arabidopsis Receptor Kinase 3), kinase [Arabidopsis thaliana] (TAIR:AT4G21380.1); similar to S-domain receptor-like protein kinase [Zea mays] (GB:CAA09029.1); similar to putative S-receptor kinase [Oryza sativa (japonica cultivar-group)] (GB:BAD82381.1); similar to putative S-receptor kinase [Oryza sativa (japonica cultivar-group)] (G…	0.338319	1.26428	0.224596	0.589385	1.5046	0.043667	0.239366	1.18047	0.384097
AT1G35210	Tairlink	245755_at	similar to unknown protein [Arabidopsis thaliana] (TAIR:AT1G72240.1); similar to Avr9/Cf-9 rapidly elicited protein 75 [Nicotiana tabacum] (GB:AAG43558.1)	0.0181529	1.01266	0.939189	0.589311	1.50453	0.0240358	0.441792	1.35829	0.0790706
AT3G47833	Tairlink	252389_at	similar to unknown protein [Arabidopsis thaliana] (TAIR:AT5G62575.1); similar to Os09g0382500 [Oryza sativa (japonica cultivar-group)] (GB:NP_001063065.1)	-0.0248081	0.982951	0.858891	0.58924	1.50445	0.000684171	0.211423	1.15783	0.144555
AT2G17040	Tairlink	263584_at	ANAC036 (Arabidopsis NAC domain containing protein 36); transcription factor; similar to ANAC034/ANAC035 (Arabidopsis NAC domain containing protein 34, Arabidopsis NAC domain containing protein 35), transcription factor [Arabidopsis thaliana] (TAIR:AT2G02450.2); similar to NAC6 protein [Glycine max] (GB:AAX85983.1); contains InterPro domain No apical meristem (NAM) protein; (InterPro:IPR003441)	0.380882	1.30214	0.41248	0.588783	1.50398	0.212437	0.160205	1.11745	0.727754
AT1G76680	Tairlink	259875_s_at	Encodes a a member of an alpha/beta barrel fold family of FMN-containing oxidoreductases. One of two closely related 12-oxophytodienoic acid reductases. Involved in jasmonic acid biosynthesis. Up-regulated by senescence and jasmonic acid. Induced by salicylic acid. Independent of NPR1 for their induction by salicylic acid.	0.151319	1.11058	0.754733	0.588629	1.50382	0.235221	0.0718716	1.05108	0.881883
AT5G17190	Tairlink	250096_at	similar to unknown protein [Arabidopsis thaliana] (TAIR:AT3G03160.1); similar to Erwinia induced protein 2 [Solanum tuberosum] (GB:AAO32066.1)	0.146756	1.10708	0.508491	0.588612	1.5038	0.0162343	-0.122199	0.918786	0.581046
AT3G13310	Tairlink	257654_at	DNAJ heat shock N-terminal domain-containing protein; similar to DNAJ heat shock N-terminal domain-containing protein (J11) [Arabidopsis thaliana] (TAIR:AT4G36040.1); similar to DNAJ heat shock protein, putative [Arabidopsis thaliana] (TAIR:AT2G17880.1); similar to Os06g0716100 [Oryza sativa (japonica cultivar-group)] (GB:NP_001058589.1); similar to DnaJ-like protein [Phaseolus vulgaris] (GB:AAB3…	0.0793372	1.05653	0.897217	0.588141	1.50331	0.345775	0.436449	1.35327	0.48107
AT5G19875	Tairlink	246125_at	similar to oxidoreductase/ transition metal ion binding [Arabidopsis thaliana] (TAIR:AT2G31940.1); similar to conserved hypothetical protein [Medicago truncatula] (GB:ABE77569.1)	-0.204231	0.868001	0.615628	0.587304	1.50244	0.161501	-0.0815963	0.945011	0.84043
AT1G69840	Tairlink	260401_at	band 7 family protein; similar to band 7 family protein [Arabidopsis thaliana] (TAIR:AT5G62740.1); similar to hypersensitive-induced response protein [Cucumis sativus] (GB:AAQ72788.1); contains InterPro domain Band 7 protein; (InterPro:IPR001107)	-0.238195	0.847805	0.582439	0.586286	1.50138	0.187236	0.290813	1.22333	0.503154
AT2G17380	Tairlink	264847_at	Encodes clathrin assembly protein AP19.	-0.0415314	0.971623	0.928757	0.58625	1.50134	0.21924	-0.0810697	0.945356	0.861507
AT3G52400	Tairlink	252053_at	syntaxin protein	-0.261686	0.834113	0.523397	0.586246	1.50133	0.164296	0.358881	1.28243	0.384477
AT1G56060	Tairlink	262085_at	similar to unknown protein [Arabidopsis thaliana] (TAIR:AT2G32190.1); similar to conserved hypothetical protein [Medicago truncatula] (GB:ABD32591.1)	-0.0278934	0.980851	0.932591	0.585246	1.50029	0.0917751	-0.0261727	0.982022	0.936739
AT4G01870	Tairlink	255543_at	tolB protein-related; similar to unknown protein [Arabidopsis thaliana] (TAIR:AT1G21680.1); similar to putative protein [Gossypium hirsutum] (GB:AAT57937.1); similar to Os03g0840200 [Oryza sativa (japonica cultivar-group)] (GB:NP_001051846.1); similar to Os07g0638100 [Oryza sativa (japonica cultivar-group)] (GB:NP_001060406.1); contains InterPro domain TolB, C-terminal; (InterPro:IPR011042); cont…	0.223859	1.16785	0.600232	0.5851	1.50014	0.182457	0.271069	1.2067	0.526629
AT4G34150	Tairlink	253284_at	C2 domain-containing protein; similar to (AT)SRC2/SRC2 (SOYBEAN GENE REGULATED BY COLD-2), protein binding [Arabidopsis thaliana] (TAIR:AT1G09070.1); similar to C2 domain-containing protein / protein kinase-related [Musa acuminata] (GB:ABF71994.1); contains InterPro domain C2; (InterPro:IPR000008); contains InterPro domain XYPPX repeat; (InterPro:IPR006031); contains InterPro domain C2 calcium/li…	0.135631	1.09857	0.623038	0.584169	1.49918	0.0477019	0.00203523	1.00141	0.994089
AT1G78660	Tairlink	263137_at	The Arabidopsis protein AtGGH1 is a gamma-glutamyl hydrolase cleaving pentaglutamates to yield di- and triglutamates. The enzyme is involved in the tetrahydrofolate metabolism and located to the vacuole.	0.0246295	1.01722	0.947777	0.584084	1.49909	0.135603	0.060809	1.04305	0.87158
AT5G56610	Tairlink	247966_at	dual specificity protein phosphatase family protein; similar to dual specificity protein phosphatase family protein [Arabidopsis thaliana] (TAIR:AT2G35680.1); similar to dual specificity protein phosphatase family protein [Musa balbisiana] (GB:ABF70116.1); contains InterPro domain Dual specificity protein phosphatase; (InterPro:IPR000340); contains InterPro domain Tyrosine specific protein phosph…	0.0472584	1.0333	0.765459	0.583471	1.49845	0.0020292	0.00140015	1.00097	0.992937
AT4G11280	Tairlink	254926_at	encodes a a member of the 1-aminocyclopropane-1-carboxylate (ACC) synthase (S-adenosyl-L-methionine methylthioadenosine-lyase, EC 4.4.1.14) gene family	-0.318062	0.802147	0.498827	0.583394	1.49837	0.223267	1.08116	2.11573	0.0329077
AT1G17290	Tairlink	260847_s_at	Encodes for alanine aminotransferase (ALAAT1), involved in alanine catabolism during plants recovery from hypoxia	-0.337892	0.791196	0.247969	0.582507	1.49745	0.0562266	0.179431	1.13244	0.532631
AT4G36010	Tairlink	253104_at	pathogenesis-related thaumatin family protein; similar to pathogenesis-related thaumatin family protein [Arabidopsis thaliana] (TAIR:AT2G17860.1); similar to Thaumatin, pathogenesis-related [Medicago truncatula] (GB:ABE77925.1); contains InterPro domain Thaumatin, pathogenesis-related; (InterPro:IPR001938)	-0.107262	0.928348	0.898532	0.581888	1.49681	0.492598	0.0891712	1.06376	0.915568
AT4G26970	Tairlink	253954_at	aconitate hydratase, cytoplasmic, putative / citrate hydro-lyase/aconitase, putative; Identical to Aconitate hydratase 3, mitochondrial precursor (EC 4.2.1.3) (Citrate hydro-lyase 3) (Aconitase 3) (ACO3) [Arabidopsis Thaliana] (GB:Q94A28;GB:Q9SZ36); similar to aconitate hydratase, cytoplasmic / citrate hydro-lyase / aconitase (ACO) [Arabidopsis thaliana] (TAIR:AT4G35830.1); similar to aconitate h…	-0.282583	0.822118	0.33876	0.581156	1.49605	0.0606364	0.471705	1.38675	0.120175
AT3G44260	Tairlink	252679_at	CCR4-NOT transcription complex protein, putative; similar to CCR4-NOT transcription complex protein, putative [Arabidopsis thaliana] (TAIR:AT5G22250.1); similar to CCR4 associated factor 1-related protein [Capsicum annuum] (GB:ABG66307.1); contains InterPro domain Ribonuclease CAF1; (InterPro:IPR006941); contains InterPro domain Polynucleotidyl transferase, Ribonuclease H fold; (InterPro:IPR01233…	-0.212295	0.863163	0.483332	0.580898	1.49578	0.0684606	0.466573	1.38182	0.135449
AT4G39950	Tairlink	252827_at	Belongs to cytochrome P450 and is involved in tryptophan metabolism. Converts Trp to indo-3-acetaldoxime (IAOx), a precursor to IAA and indole glucosinolates (CYP79B2).	-0.324291	0.798691	0.466537	0.580756	1.49563	0.201139	0.772091	1.70774	0.0959898
AT2G46600	Tairlink	265460_at	calcium-binding protein, putative; similar to PBP1 (PINOID-BINDING PROTEIN 1), calcium ion binding [Arabidopsis thaliana] (TAIR:AT5G54490.1); similar to Os02g0122600 [Oryza sativa (japonica cultivar-group)] (GB:NP_001045728.1); similar to Os06g0683400 [Oryza sativa (japonica cultivar-group)] (GB:NP_001058389.1); similar to EF-hand Ca2+-binding protein CCD1 [Triticum aestivum] (GB:AAF86307.1); con…	-0.0280748	0.980728	0.938432	0.579639	1.49447	0.126235	0.299585	1.23079	0.415291
AT5G47610	Tairlink	248759_at	zinc finger (C3HC4-type RING finger) family protein; Identical to RING-H2 finger protein ATL5M precursor (ATL5M) [Arabidopsis Thaliana] (GB:Q9FGJ6); similar to zinc finger (C3HC4-type RING finger) family protein [Arabidopsis thaliana] (TAIR:AT4G17245.1); similar to RNA recognition motif. (a.k.a. RRM, RBD, or RNP domain) containing protein [Brassica oleracea] (GB:ABD64996.1); contains InterPro dom…	-0.291248	0.817195	0.547658	0.579312	1.49414	0.240265	-0.103426	0.93082	0.829984
AT1G16470	Tairlink	262716_at	Encodes 20S proteasome subunit PAB1 (PAB1).	-0.175115	0.885697	0.517025	0.579169	1.49399	0.0447914	0.172307	1.12686	0.52367
AT1G57620	Tairlink	246378_at	emp24/gp25L/p24 family protein; similar to emp24/gp25L/p24 family protein [Arabidopsis thaliana] (TAIR:AT1G09580.1); similar to Os06g0210100 [Oryza sativa (japonica cultivar-group)] (GB:NP_001057112.1); similar to emp24 protein [Hyacinthus orientalis] (GB:AAT08688.1); contains InterPro domain emp24/gp25L/p24; (InterPro:IPR000348); contains InterPro domain GOLD; (InterPro:IPR009038)	-0.0722835	0.951131	0.853394	0.579029	1.49384	0.153337	-0.154242	0.898604	0.693974
AT4G27652	Tairlink	253830_at	similar to unknown protein [Arabidopsis thaliana] (TAIR:AT4G27657.1)	0.209744	1.15648	0.562654	0.578208	1.49299	0.123946	0.0538374	1.03802	0.881219
AT3G26670	Tairlink	257828_at	similar to permease-related [Arabidopsis thaliana] (TAIR:AT3G23870.1); similar to hypothetical protein ECU03_0170 [Encephalitozoon cuniculi GB-M1] (GB:NP_597528.1); similar to Os02g0518100 [Oryza sativa (japonica cultivar-group)] (GB:NP_001046964.1); contains InterPro domain Protein of unknown function DUF803; (InterPro:IPR008521)	-0.170842	0.888324	0.664126	0.577949	1.49273	0.155225	0.177197	1.13068	0.652522
AT4G17500	Tairlink	245252_at	ERF1, Encodes a member of the ERF (ethylene response factor) subfamily B-3 of ERF/AP2 transcription factor family (ATERF-1). The protein contains one AP2 domain. There are 18 members in this subfamily including ATERF-1, ATERF-2, AND ATERF-5.	-0.467334	0.7233	0.196928	0.57786	1.49263	0.115889	1.16586	2.24367	0.0043559
AT3G11660	Tairlink	259102_at	encodes a protein whose sequence is similar to tobacco hairpin-induced gene (HIN1) and Arabidopsis non-race specific disease resistance gene (NDR1). Expression of this gene is induced by cucumber mosaic virus. Localization of the gene product is similar to that of NHL3 (plasma membrane) but it is yet inconclusive.	-0.117449	0.921816	0.756054	0.576926	1.49167	0.141471	0.0203695	1.01422	0.956959
AT4G01610	Tairlink	255590_at	cathepsin B-like cysteine protease, putative; similar to cathepsin B-like cysteine protease, putative [Arabidopsis thaliana] (TAIR:AT1G02305.1); similar to Peptidase C1A, papain; Somatotropin hormone [Medicago truncatula] (GB:ABD32840.1); contains InterPro domain Peptidase, cysteine peptidase active site; (InterPro:IPR000169); contains InterPro domain Peptidase C1A, papain; (InterPro:IPR013128); …	-0.178287	0.883752	0.624271	0.575363	1.49005	0.127874	-0.147962	0.902525	0.683985
AT4G31950	Tairlink	253503_at	member of CYP82C	0.0913536	1.06537	0.622147	0.575339	1.49003	0.00656216	0.577078	1.49182	0.00643653
AT1G76650	Tairlink	259879_at	calcium-binding EF hand family protein; similar to calmodulin-related protein, putative [Arabidopsis thaliana] (TAIR:AT1G76640.1); similar to regulator of gene silencing [Nicotiana tabacum] (GB:AAK11255.1); contains InterPro domain EF-Hand type; (InterPro:IPR011992); contains InterPro domain Calcium-binding EF-hand; (InterPro:IPR002048)	0.0943774	1.0676	0.739963	0.574784	1.48945	0.057789	0.247456	1.18711	0.389513
AT1G68300	Tairlink	260444_at	universal stress protein (USP) family protein; similar to ethylene-responsive protein, putative [Arabidopsis thaliana] (TAIR:AT1G09740.1); similar to Os01g0511100 [Oryza sativa (japonica cultivar-group)] (GB:NP_001043170.1); similar to Universal stress protein (Usp) [Medicago truncatula] (GB:ABE84254.1); similar to Os01g0303800 [Oryza sativa (japonica cultivar-group)] (GB:NP_001042835.1); contain…	-0.0496444	0.966174	0.887526	0.574605	1.48927	0.117175	0.0837038	1.05974	0.811637
AT5G44070	Tairlink	249078_at	Phytochelatin synthase gene confers tolerance to cadmium ions. Catalyzes phytochelatin (PC) synthesis from glutathione (GSH) in the presence of Cd2+, Zn2+, Cu2+ and Fe3+, but not by Co2+ or Ni2+.	0.0179881	1.01255	0.94972	0.574557	1.48922	0.059004	0.0407184	1.02863	0.886527
AT1G78620	Tairlink	263129_at	integral membrane family protein; similar to integral membrane family protein [Arabidopsis thaliana] (TAIR:AT5G19930.1); similar to hypothetical protein tlr2384 [Thermosynechococcus elongatus BP-1] (GB:NP_683174.1); similar to Os01g0729100 [Oryza sativa (japonica cultivar-group)] (GB:NP_001044132.1); contains InterPro domain Protein of unknown function DUF92, transmembrane; (InterPro:IPR002794)	-0.198778	0.871288	0.475167	0.574464	1.48912	0.0518502	-0.096321	0.935415	0.727515
AT3G63080	Tairlink	251205_at	Encodes glutathione peroxidase.	0.0259486	1.01815	0.951074	0.573913	1.48856	0.188293	-0.16018	0.894913	0.705559
AT1G32920	Tairlink	261193_at	similar to unknown protein [Arabidopsis thaliana] (TAIR:AT1G32928.1)	-0.0947225	0.936452	0.836486	0.573653	1.48829	0.223206	0.0530289	1.03744	0.907966
AT1G66090	Tairlink	256526_at	disease resistance protein (TIR-NBS class), putative; similar to disease resistance protein (TIR-NBS-LRR class), putative [Arabidopsis thaliana] (TAIR:AT1G56540.1); similar to disease resistance-like protein [Brassica rapa] (GB:AAV74409.1); contains InterPro domain NB-ARC; (InterPro:IPR002182); contains InterPro domain Disease resistance protein; (InterPro:IPR000767); contains InterPro domain Tol…	0.0676149	1.04798	0.845727	0.573247	1.48787	0.11451	0.231009	1.17366	0.509208
AT5G07470	Tairlink	250609_at	ubiquitous enzyme that repairs oxidatively damaged proteins	-0.251398	0.840082	0.489352	0.573196	1.48782	0.127364	0.0758859	1.05401	0.83343
AT2G38870	Tairlink	266168_at	protease inhibitor, putative; similar to serine protease inhibitor, potato inhibitor I-type family protein [Arabidopsis thaliana] (TAIR:AT2G38900.1); similar to type I proteinase inhibitor-like protein [Citrus x paradisi] (GB:AAN76363.1); contains InterPro domain Proteinase inhibitor I13, potato inhibitor I; (InterPro:IPR000864)	-0.36075	0.77876	0.252989	0.572953	1.48757	0.0788298	0.0172129	1.012	0.955476
AT3G19260	Tairlink	257038_at	LAG1 homolog 2	0.204495	1.15228	0.584159	0.572826	1.48743	0.138439	0.234033	1.17612	0.531738
AT1G54320	Tairlink	262960_at	LEM3 (ligand-effect modulator 3) family protein / CDC50 family protein; similar to LEM3 (ligand-effect modulator 3) family protein / CDC50 family protein [Arabidopsis thaliana] (TAIR:AT3G12740.1); similar to Os06g0665000 [Oryza sativa (japonica cultivar-group)] (GB:NP_001058302.1); similar to Os02g0173800 [Oryza sativa (japonica cultivar-group)] (GB:NP_001046043.1); similar to hypothetical protei…	-0.183861	0.880344	0.384328	0.572484	1.48708	0.0140083	0.181777	1.13428	0.3896
AT3G21690	Tairlink	258179_at	MATE efflux family protein; similar to MATE efflux family protein [Arabidopsis thaliana] (TAIR:AT1G11670.1); similar to MATE efflux family protein [Arabidopsis thaliana] (TAIR:AT1G61890.1); similar to MATE efflux family protein, expressed [Oryza sativa (japonica cultivar-group)] (GB:ABF97209.1); similar to MATE efflux family protein, expressed [Oryza sativa (japonica cultivar-group)] (GB:ABF97220…	-0.253704	0.83874	0.360268	0.572356	1.48695	0.0506376	0.143825	1.10483	0.600366
AT4G39390	Tairlink	252879_at	transporter-related; similar to transporter-related [Arabidopsis thaliana] (TAIR:AT1G34020.1); similar to transporter-related [Arabidopsis thaliana] (TAIR:AT4G09810.1); similar to Protein of unknown function DUF250 [Medicago truncatula] (GB:ABE94615.1); contains InterPro domain Protein of unknown function DUF250; (InterPro:IPR004853)	-0.0667015	0.954819	0.791578	0.572261	1.48685	0.0361295	0.158214	1.1159	0.533105
AT5G08565	Tairlink	250537_at	positive transcription elongation factor/ zinc ion binding; Identical to Transcription elongation factor SPT4 homolog 1 [Arabidopsis Thaliana] (GB:Q8LCQ3); similar to transcription initiation protein-related [Arabidopsis thaliana] (TAIR:AT5G63670.1); similar to Transcription elongation factor SPT4 homolog 1 (GB:Q8LCQ3); contains InterPro domain Transcription initiation Spt4; (InterPro:IPR009287)	0.0947826	1.0679	0.650218	0.572238	1.48683	0.0139473	-0.166374	0.891079	0.429504
AT1G21550	Tairlink	260881_at	calcium-binding protein, putative; similar to calcium-binding protein, putative [Arabidopsis thaliana] (TAIR:AT4G20780.1); similar to calcium-binding protein [Lotus japonicus] (GB:CAB63264.3); similar to Os02g0606500 [Oryza sativa (japonica cultivar-group)] (GB:NP_001047379.1); similar to EF hand family protein, expressed [Oryza sativa (japonica cultivar-group)] (GB:ABA96836.1); contains InterPro…	0.202206	1.15046	0.553395	0.572231	1.48682	0.107263	-0.0243355	0.983273	0.942785
AT3G45860	Tairlink	252549_at	receptor-like protein kinase, putative; similar to receptor-like protein kinase, putative [Arabidopsis thaliana] (TAIR:AT4G23310.1); similar to protein kinase family protein [Arabidopsis thaliana] (TAIR:AT4G23270.1); similar to protein kinase, putative [Arabidopsis thaliana] (TAIR:AT4G23280.1); similar to receptor-like protein kinase homolog RK20-1 [Phaseolus vulgaris] (GB:AAD21872.1); contains I…	-0.164761	0.892076	0.753384	0.5719	1.48648	0.284483	0.479119	1.39389	0.367041
AT5G55170	Tairlink	248092_at	Encodes a small ubiquitin-like modifier (SUMO) polypeptide that becomes covalently attached to various intracellular protein targets, much like ubiquitination, leading to post-translational modification of those targets.	0.145025	1.10575	0.432436	0.571005	1.48556	0.00645651	-0.0966005	0.935234	0.59883
AT2G01650	Tairlink	265868_at	encodes a peripheral membrane protein that contains UBX domain and interacts with AtCDC48 in vitro and co-fractionates with membrane-associated but not soluble AtCDC48 in vivo.	-0.27107	0.828705	0.180698	0.570897	1.48545	0.00999766	0.0749956	1.05336	0.702856
AT1G09740	Tairlink	264708_at	ethylene-responsive protein, putative; similar to universal stress protein (USP) family protein [Arabidopsis thaliana] (TAIR:AT3G11930.1); similar to ER6 protein [Lycopersicon esculentum] (GB:AAD46412.1); contains InterPro domain Universal stress protein (Usp); (InterPro:IPR006015); contains InterPro domain UspA; (InterPro:IPR006016)	-0.147718	0.902677	0.680865	0.570513	1.48505	0.126601	0.356694	1.28049	0.327487
AT1G51790	Tairlink	256170_at	leucine-rich repeat protein kinase, putative; similar to leucine-rich repeat protein kinase, putative [Arabidopsis thaliana] (TAIR:AT1G51800.1); similar to light repressible receptor protein kinase [Arabidopsis thaliana] (TAIR:AT4G29990.1); similar to leucine-rich repeat protein kinase, putative [Arabidopsis thaliana] (TAIR:AT2G19210.1); similar to Protein kinase [Medicago truncatula] (GB:ABE9032…	0.126197	1.09141	0.588129	0.570159	1.48469	0.0248786	-0.211965	0.86336	0.367478
AT5G05370	Tairlink	250800_at	ubiquinol-cytochrome C reductase complex ubiquinone-binding protein, putative / ubiquinol-cytochrome C reductase complex 8.2 kDa protein, putative; similar to ubiquinol-cytochrome C reductase complex ubiquinone-binding protein, putative / ubiquinol-cytochrome C reductase complex 8.2 kDa protein, putative [Arabidopsis thaliana] (TAIR:AT3G10860.1); similar to Ubiquinol-cytochrome c reductase comple…	-0.123713	0.917823	0.569464	0.569101	1.4836	0.0176241	-0.0391698	0.973215	0.856335
AT4G01370	Tairlink	255624_at	Encodes a nuclear and cytoplasmically localized MAP kinase involved in mediating responses to pathogens.	-0.150552	0.900906	0.486215	0.567858	1.48232	0.0170173	-0.0839919	0.943444	0.69595
AT1G09100	Tairlink	264657_at	This subunit was shown to interact with the gene product of hexokinase1 (ATHXK1). This interaction, however, is solely restricted to the nucleus.	-0.138894	0.908215	0.39365	0.567326	1.48177	0.00281207	0.144708	1.10551	0.374669
AT5G40580	Tairlink	249374_at	Encodes 20S proteasome beta subunit PBB2 (PBB2).	-0.286088	0.820123	0.314304	0.566791	1.48123	0.0572896	0.0814564	1.05809	0.770827
AT1G27980	Tairlink	259598_at	pyridoxal-dependent decarboxylase family protein; Identical to Sphingosine-1-phosphate lyase (EC 4.1.2.27) (SP-lyase) (SPL) (Sphingosine-1-phosphate aldolase) [Arabidopsis Thaliana] (GB:Q9C509;GB:Q8LEF9); similar to glutamate decarboxylase, putative [Arabidopsis thaliana] (TAIR:AT3G17760.1); similar to sphingosine-1-phosphate lyase [Oryza sativa (japonica cultivar-group)] (GB:AAX89367.1); similar…	-0.137956	0.908806	0.578361	0.566654	1.48108	0.0343806	0.366174	1.28893	0.152778
AT3G50900	Tairlink	252133_at	similar to unknown protein [Arabidopsis thaliana] (TAIR:AT5G66490.1); similar to hypothetical protein [Thellun (GB:ABB45855.1)	0.300113	1.23124	0.430213	0.566108	1.48052	0.147386	-0.011413	0.99212	0.975802
AT3G25180	Tairlink	257835_at	member of CYP82G	0.0381595	1.0268	0.872768	0.565897	1.48031	0.0293528	0.102896	1.07393	0.66676
AT4G28085	Tairlink	253827_at	unknown protein	0.582655	1.4976	0.524622	0.565311	1.47971	0.536868	0.383511	1.30451	0.674131
AT3G22370	Tairlink	258452_at	Encodes an isoform of alternative oxidase that is expressed in rosettes, flowers, and root. The alternative oxidase of plant mitochondria transfers electrons from the ubiquinone pool to oxygen without energy conservations. It is regulated through transcriptional control and by pyruvate. Plays a role in shoot acclimation to low temperature. Also is capable of ameliorating reactive oxygen species p…	-0.00733423	0.994929	0.985615	0.565048	1.47944	0.178731	0.404985	1.32408	0.32774
AT4G25030	Tairlink	254103_at	similar to unknown protein [Arabidopsis thaliana] (TAIR:AT5G45410.3); similar to Os07g0159500 [Oryza sativa (japonica cultivar-group)] (GB:NP_001058932.1); similar to Os10g0580900 [Oryza sativa (japonica cultivar-group)] (GB:NP_001065517.1); similar to unknown protein [Oryza sativa (japonica cultivar-group)] (GB:BAD67910.1)	0.12925	1.09372	0.666893	0.564749	1.47913	0.0748228	0.381409	1.30261	0.21509
AT2G29440	Tairlink	266271_at	Encodes glutathione transferase belonging to the tau class of GSTs. Naming convention according to Wagner et al. (2002).	-0.198489	0.871463	0.621747	0.563967	1.47833	0.173265	-0.0433766	0.970381	0.913786
AT1G78850	Tairlink	264299_s_at	curculin-like (mannose-binding) lectin family protein, low similarity to ser/thr protein kinase from Zea mays (GI:2598067); contains Pfam lectin (probable mannose binding) domain PF01453 but not the protein kinase domain of the Z. mays protein	0.049837	1.03515	0.914999	0.563901	1.47826	0.238687	0.304712	1.23517	0.517069
AT2G05840	Tairlink	266036_s_at	Encodes 20S proteasome subunit PAA2 (PAA2).	-0.2314	0.851808	0.466249	0.562877	1.47721	0.0894527	-0.0905255	0.939181	0.773867
AT4G29040	Tairlink	253755_at	26S proteasome AAA-ATPase subunit RPT2a (RPT2a) mRNA,	-0.0186021	0.987189	0.926287	0.562677	1.47701	0.0125721	0.162552	1.11927	0.424054
AT5G65600	Tairlink	247145_at	legume lectin family protein / protein kinase family protein; similar to lectin protein kinase, putative [Arabidopsis thaliana] (TAIR:AT5G10530.1); similar to Protein kinase; Concanavalin A-like lectin/glucanase [Medicago truncatula] (GB:ABE89762.1); similar to 117M18_32 [Brassica rapa] (GB:AAZ66951.1); contains InterPro domain Protein kinase-like; (InterPro:IPR011009); contains InterPro domain C…	0.103089	1.07407	0.704055	0.562001	1.47632	0.052489	0.493615	1.40797	0.084042
AT5G42050	Tairlink	249237_at	similar to unknown protein [Arabidopsis thaliana] (TAIR:AT3G27090.1); similar to N-rich protein [Glycine max] (GB:CAI44933.1); contains domain KELCH-RELATED PROTEINS (PTHR23230); contains domain no description (SM00767); contains domain gb def: Hypothetical protein At5g42050 (PTHR23230:SF16)	-0.146127	0.903673	0.634698	0.561448	1.47575	0.0826176	0.290549	1.22311	0.350382
AT5G11950	Tairlink	250346_at	Identical to Lysine decarboxylase-like protein At5g11950 [Arabidopsis Thaliana] (GB:Q84MC2;GB:Q570P8;GB:Q9LYH8); similar to unknown protein [Arabidopsis thaliana] (TAIR:AT2G37210.1); similar to Conserved hypothetical protein 730 [Medicago truncatula] (GB:ABE86251.1); contains InterPro domain Conserved hypothetical protein 730; (InterPro:IPR005269)	0.07542	1.05367	0.599092	0.561323	1.47562	0.00123664	0.140881	1.10258	0.331862
AT3G10985	Tairlink	256433_at	A senescence-associated gene whose expression is induced in response to treatment with Nep1, a fungal protein that causes necrosis.	0.0605223	1.04284	0.937434	0.561102	1.4754	0.470849	0.180845	1.13355	0.814715
AT4G13510	Tairlink	254723_at	Encodes a plasma membrane localized ammonium transporter.	-0.141149	0.906797	0.739966	0.559181	1.47343	0.200785	-0.0819248	0.944796	0.847046
AT5G41740	Tairlink	249264_s_at	disease resistance protein (TIR-NBS-LRR class), putative; similar to disease resistance protein (TIR-NBS-LRR class), putative [Arabidopsis thaliana] (TAIR:AT5G41750.2); similar to disease resistance protein (TIR-NBS-LRR class), putative [Arabidopsis thaliana] (TAIR:AT5G41540.1); similar to disease resistance protein (TIR-NBS-LRR class), putative [Arabidopsis thaliana] (TAIR:AT5G41550.1); similar …	0.127359	1.09229	0.621522	0.559071	1.47332	0.0433028	0.541548	1.45553	0.0493591
AT3G51160	Tairlink	252121_at	Catalyzes the first step in the de novo synthesis of GDP-L-fucose.	-0.199261	0.870997	0.445593	0.557924	1.47215	0.0448786	0.192731	1.14292	0.460349
AT2G43000	Tairlink	265260_at	ANAC042 (Arabidopsis NAC domain containing protein 42); transcription factor; Identical to Putative NAC domain-containing protein 42 (ANAC042) [Arabidopsis Thaliana] (GB:Q9SK55); similar to transcription factor [Arabidopsis thaliana] (TAIR:AT3G12910.1); similar to putative development regulation gene OsNAC4 protein [Oryza sativa (japonica cultivar-group)] (GB:BAC45041.1); similar to Os03g0777000 …	-0.0901191	0.939445	0.807461	0.557506	1.47172	0.146232	0.680344	1.60252	0.0812891
AT2G31230	Tairlink	264083_at	encodes a member of the ERF (ethylene response factor) subfamily B-3 of ERF/AP2 transcription factor family. The protein contains one AP2 domain. There are 18 members in this subfamily including ATERF-1, ATERF-2, AND ATERF-5.	-0.0859554	0.94216	0.906661	0.557148	1.47136	0.45172	0.445647	1.36192	0.545768
AT5G45010	Tairlink	248972_at	ATDSS1(V) (ARABIDOPSIS DSS1 HOMOLOG ON CHROMOSOME V); Identical to Probable 26 proteasome complex subunit sem1-2 [Arabidopsis Thaliana] (GB:Q9FL96;GB:Q8LD17); similar to ATDSS1(I) [Arabidopsis thaliana] (TAIR:AT1G64750.2); similar to Os01g0316800 [Oryza sativa (japonica cultivar-group)] (GB:NP_001042880.1); similar to Os01g0273000 [Oryza sativa (japonica cultivar-group)] (GB:NP_001042712.1); simi…	0.160686	1.11782	0.327439	0.554757	1.46892	0.00338557	-0.0331858	0.97726	0.837112
AT5G45130	Tairlink	248983_at	small GTP binding protein	-0.0714899	0.951655	0.832862	0.554545	1.46871	0.117042	-0.0358467	0.975459	0.915678
AT5G60460	Tairlink	247632_at	sec61beta family protein; similar to sec61beta family protein [Arabidopsis thaliana] (TAIR:AT3G60540.2); similar to Sec61beta [Medicago truncatula] (GB:ABD33060.1); contains InterPro domain Sec61beta; (InterPro:IPR005609)	0.0361402	1.02537	0.846335	0.554432	1.46859	0.00877906	0.153722	1.11244	0.41499
AT1G21720	Tairlink	262497_at	20S proteasome beta subunit PBC1 truncated protein (PBC1)	0.015352	1.0107	0.945507	0.554329	1.46849	0.0244552	-0.0380044	0.974001	0.865694
AT1G32790	Tairlink	261709_at	RNA-binding protein, putative, similar to RNA-binding protein GB:CAB40027 GI:4539439 from (Arabidopsis thaliana).Member of a family of PAB2 binding domain proteins.	-0.289545	0.81816	0.283027	0.5542	1.46835	0.0503849	0.0469095	1.03305	0.859155
AT4G08300	Tairlink	255127_at	nodulin MtN21 family protein; similar to nodulin MtN21 family protein [Arabidopsis thaliana] (TAIR:AT1G44800.1); similar to unknown protein [Oryza sativa (japonica cultivar-group)] (GB:AAT58856.1); contains InterPro domain Protein of unknown function DUF6, transmembrane; (InterPro:IPR000620)	0.122105	1.08832	0.702425	0.553288	1.46743	0.0984934	0.192295	1.14258	0.548918
AT1G26410	Tairlink	261006_at	FAD-binding domain-containing protein; similar to FAD-binding domain-containing protein [Arabidopsis thaliana] (TAIR:AT1G26380.1); similar to FAD-binding domain-containing protein [Arabidopsis thaliana] (TAIR:AT1G26420.1); similar to FAD-binding domain-containing protein [Arabidopsis thaliana] (TAIR:AT1G26390.1); similar to FAD linked oxidase, N-terminal [Medicago truncatula] (GB:ABD32603.1); con…	-0.0422463	0.971142	0.79086	0.55315	1.46729	0.00313597	0.0552145	1.03901	0.729122
AT3G55980	Tairlink	251745_at	zinc finger (CCCH-type) family protein; similar to CZF1/ZFAR1 [Arabidopsis thaliana] (TAIR:AT2G40140.2); similar to Cys-3-His zinc finger protein [Capsicum annuum] (GB:ABI30334.1); contains InterPro domain Ankyrin; (InterPro:IPR002110); contains InterPro domain Zinc finger, CCCH-type; (InterPro:IPR000571)	-0.105799	0.92929	0.764449	0.552224	1.46634	0.132585	0.474916	1.38984	0.191365
AT1G64710	Tairlink	262870_at	alcohol dehydrogenase, putative; similar to alcohol dehydrogenase, putative [Arabidopsis thaliana] (TAIR:AT1G32780.1); similar to ADH-like UDP-glucose dehydrogenase [Nicotiana tabacum] (GB:AAT40104.1); similar to Os10g0159800 [Oryza sativa (japonica cultivar-group)] (GB:NP_001064203.1); contains InterPro domain NAD-binding site; (InterPro:IPR000205); contains InterPro domain GroES-like; (InterPro…	-0.165399	0.891682	0.514513	0.552001	1.46612	0.0420416	0.824322	1.7707	0.00476207
AT2G27310	Tairlink	265620_at	F-box family protein; similar to F-box family protein [Arabidopsis thaliana] (TAIR:AT2G36090.1); similar to Os11g0155100 [Oryza sativa (japonica cultivar-group)] (GB:NP_001065788.1); similar to F-box protein-like [Oryza sativa (japonica cultivar-group)] (GB:BAD27806.1); contains InterPro domain Cyclin-like F-box; (InterPro:IPR001810)	0.0565305	1.03996	0.820805	0.551952	1.46607	0.0403159	0.953052	1.93596	0.00154592
AT1G35710	Tairlink	261339_at	leucine-rich repeat transmembrane protein kinase, putative; similar to leucine-rich repeat family protein / protein kinase family protein [Arabidopsis thaliana] (TAIR:AT4G08850.1); similar to leucine-rich repeat family protein / protein kinase family protein [Arabidopsis thaliana] (TAIR:AT1G17230.1); similar to leucine-rich repeat transmembrane protein kinase, putative [Arabidopsis thaliana] (TAI…	0.598171	1.5138	0.346877	0.551436	1.46554	0.384746	0.399643	1.31918	0.526131
AT4G24190	Tairlink	254166_at	encodes an ortholog of GRP94, an ER-resident HSP90-like protein and is involved in regulation of meristem size and organization. Single and double mutant analyses suggest that SHD may be required for the correct folding and/or complex formation of CLV proteins. Lines carrying recessive mutations in this locus exhibits expanded shoot meristems, disorganized root meristems, and defective pollen tub…	-0.402718	0.756432	0.222284	0.550624	1.46472	0.102402	0.0316901	1.02221	0.921438
AT2G46400	Tairlink	263783_at	member of WRKY Transcription Factor; Group III	0.0245487	1.01716	0.942702	0.549778	1.46386	0.123011	-0.0706787	0.95219	0.83617
AT2G15310	Tairlink	263297_at	A member of ARF GTPase family. A thaliana has 21 members of this family, known to be essential for vesicle coating and uncoating and functions in GTP-binding. Gene encoding ADP-ribosylation factor and similar to ADP-ribosylation factor (GI:861205) (Chlamydomonas reinhardtii), other ARFs and ARF-like proteins.	-0.0373767	0.974425	0.911765	0.549762	1.46384	0.118692	-0.086389	0.941877	0.798043
AT1G74340	Tairlink	260257_at	dolichol phosphate-mannose biosynthesis regulatory protein-related; similar to putative dolichol-phosphate (beta-D) mannosyltransferase 2 [Oryza sativa (japonica cultivar-group)] (GB:BAD10255.1); contains InterPro domain Dolichol phosphate-mannose biosynthesis regulatory; (InterPro:IPR009914)	0.123938	1.08971	0.510655	0.54949	1.46357	0.00944898	-0.0298437	0.979526	0.873233
AT1G29330	Tairlink	260897_at	Encodes a protein similar in sequence to animal and yeast endoplasmic reticulum retention signal receptor. This protein can functionally complement the yeast homologue. Transcript is detected in flower buds, stems, root, and leaves.	-0.112171	0.925195	0.744013	0.549316	1.46339	0.124655	0.437129	1.35391	0.214879
AT1G68650	Tairlink	262277_at	similar to unknown protein [Arabidopsis thaliana] (TAIR:AT1G25520.1); similar to Os08g0433100 [Oryza sativa (japonica cultivar-group)] (GB:NP_001061871.1); similar to PREDICTED: similar to conserved hypothetical protein [Strongylocentrotus purpuratus] (GB:XP_798718.2); contains InterPro domain Protein of unknown function UPF0016; (InterPro:IPR001727)	0.112591	1.08117	0.622734	0.548554	1.46262	0.0275919	0.0775318	1.05521	0.734196
AT1G69270	Tairlink	260345_at	RPK1 is a leucine-rich receptor-like kinase located in the plasma membrane which is upregulated by abscisic acid, dehydration, high salt, low temperature, but not by other plant hormones. RPK1 knock-out and antisense plants show an ABA-insensitive phenotype. RPK1 plays a role in ABA-controlled cell proliferation and is a regulator of the ABA signal transduction pathway. Overexpression of the LRR …	-0.0155094	0.989307	0.964757	0.548552	1.46262	0.133421	0.120414	1.08705	0.732087
AT2G40600	Tairlink	255827_at	appr-1-p processing enzyme family protein; similar to appr-1-p processing enzyme family protein [Arabidopsis thaliana] (TAIR:AT1G69340.1); similar to Appr-1-p processing [Medicago truncatula] (GB:ABE88414.1); contains InterPro domain Appr-1-p processing; (InterPro:IPR002589)	-0.0129937	0.991034	0.959345	0.548485	1.46255	0.0454157	-0.128846	0.914562	0.614805
AT1G15370	Tairlink	262581_at	similar to Lon (GB:ABD28727.1); contains InterPro domain Longin-like; (InterPro:IPR011012)	0.0512284	1.03615	0.863318	0.548185	1.46225	0.0810818	-0.0502491	0.96577	0.865903
AT1G42480	Tairlink	256543_at	similar to Saposin B [Medicago truncatula] (GB:ABE83256.1); contains InterPro domain Endoplasmic reticulum targeting sequence; (InterPro:IPR000886)	-0.109528	0.926891	0.62114	0.547113	1.46116	0.0239085	-0.262727	0.833511	0.245142
AT5G05460	Tairlink	250775_at	hydrolase, acting on glycosyl bonds; similar to glycosyl hydrolase family 85 protein [Arabidopsis thaliana] (TAIR:AT3G11040.1); similar to Os05g0346500 [Oryza sativa (japonica cultivar-group)] (GB:NP_001055263.1); similar to unknown protein [Oryza sativa (japonica cultivar-group)] (GB:AAV43808.1); contains InterPro domain Glycoside hydrolase, family 85; (InterPro:IPR005201)	0.0537842	1.03798	0.756563	0.546994	1.46104	0.0060328	0.142452	1.10378	0.416321
AT5G37070	Tairlink	249652_at	similar to unknown protein [Arabidopsis thaliana] (TAIR:AT3G08890.2); similar to Protein of unknown function, DUF538 [Medicago truncatula] (GB:ABE91533.1); contains InterPro domain Protein of unknown function DUF538; (InterPro:IPR007493)	0.122219	1.08841	0.68883	0.545913	1.45994	0.0887071	-0.0748458	0.949444	0.805941
AT5G39050	Tairlink	249494_at	transferase family protein; similar to transferase family protein [Arabidopsis thaliana] (TAIR:AT5G39080.1); similar to AT5g39050/MXF12_60 [Medicago truncatula] (GB:ABE91277.1); contains InterPro domain Transferase; (InterPro:IPR003480)	0.0174102	1.01214	0.959165	0.545324	1.45935	0.124301	0.356266	1.28011	0.303877
AT1G67330	Tairlink	264998_at	similar to unknown protein [Arabidopsis thaliana] (TAIR:AT1G27930.1); similar to hypothetical protein MA4_111B14.64 [Musa acuminata] (GB:ABF72010.1); contains InterPro domain Protein of unknown function DUF579, plant; (InterPro:IPR006514)	-0.0386681	0.973553	0.889742	0.544725	1.45874	0.0661169	-0.00396442	0.997256	0.988656
AT3G62150	Tairlink	251248_at	PGP21 (P-GLYCOPROTEIN 21); ATPase, coupled to transmembrane movement of substances; Identical to Multidrug resistance protein 17 (P-glycoprotein 21) (MDR17) [Arabidopsis Thaliana] (GB:Q9M1Q9); similar to PGP11 (P-GLYCOPROTEIN 11), ATPase, coupled to transmembrane movement of substances [Arabidopsis thaliana] (TAIR:AT1G02520.1); similar to PGP4 (P-GLYCOPROTEIN 4, P-GLYCOPROTEIN4), ATPase, coupled …	-0.276866	0.825382	0.734341	0.544189	1.4582	0.507224	0.758767	1.69204	0.358613
AT4G23610	Tairlink	254229_at	similar to unknown protein [Arabidopsis thaliana] (TAIR:AT3G54200.1); similar to plant cell wall protein SlTFR88 [Lycopersicon esculentum] (GB:ABF39005.1)	0.0298414	1.0209	0.86879	0.543657	1.45766	0.00815591	0.0652169	1.04624	0.718571
AT1G32210	Tairlink	245791_at	Encodes protein involved in suppression of apoptosis. Complements a mammalian apoptosis suppressor mutation.	0.013799	1.00961	0.952998	0.541568	1.45555	0.0331925	-0.0584645	0.960286	0.802999
AT5G19590	Tairlink	245957_at	similar to unknown protein [Arabidopsis thaliana] (TAIR:AT4G02360.1); similar to protein of unknown function [Oryza sativa (japonica cultivar-group)] (GB:AAT76982.1); similar to unknown protein [Oryza sativa (japonica cultivar-group)] (GB:AAO38494.1); similar to Os01g0595400 [Oryza sativa (japonica cultivar-group)] (GB:NP_001043469.1); contains InterPro domain Protein of unknown function DUF538; …	-0.107158	0.928415	0.773023	0.541539	1.45552	0.158955	-0.0467074	0.968143	0.899837
AT1G17250	Tairlink	262529_at	leucine-rich repeat family protein; similar to leucine-rich repeat family protein [Arabidopsis thaliana] (TAIR:AT1G17240.1); similar to leucine-rich repeat transmembrane protein kinase, putative [Arabidopsis thaliana] (TAIR:AT1G72300.1); similar to leucine-rich receptor-like protein kinase [Daucus carota] (GB:AAL99366.1); similar to leucine-rich receptor-like protein kinase [Daucus carota] (GB:AA…	-0.216101	0.860889	0.160225	0.541357	1.45534	0.00222085	-0.136563	0.909684	0.364888
AT1G51800	Tairlink	256169_at	leucine-rich repeat protein kinase, putative; similar to leucine-rich repeat protein kinase, putative [Arabidopsis thaliana] (TAIR:AT3G21340.1); similar to leucine-rich repeat protein kinase, putative [Arabidopsis thaliana] (TAIR:AT1G51880.1); similar to leucine-rich repeat protein kinase, putative [Arabidopsis thaliana] (TAIR:AT1G51860.1); similar to Protein kinase [Medicago truncatula] (GB:ABE9…	0.110829	1.07985	0.688852	0.540997	1.45498	0.0653118	-0.15627	0.897342	0.573425
AT2G19570	Tairlink	265943_at	Encodes a cytidine deaminase that deaminates cytidine and deoxycytidine and is competitively inhibited by cytosine-containing compounds.	-0.0349544	0.976063	0.897188	0.540275	1.45425	0.0608648	0.143787	1.1048	0.596776
AT1G27130	Tairlink	264986_at	Encodes glutathione transferase belonging to the tau class of GSTs. Naming convention according to Wagner et al. (2002).	0.00787543	1.00547	0.975181	0.540206	1.45418	0.0469966	0.649255	1.56836	0.0201655
AT3G22950	Tairlink	256838_at	A member of ARF GTPase family. A thaliana has 21 members of this family, known to be essential for vesicle coating and uncoating and functions in GTP-binding. Gene encoding ADP-ribosylation factor and similar to ADP-ribosylation factor GB:P91924 (Dugesia japonica), other ARFs and ARF-like proteins.	0.0252732	1.01767	0.921154	0.539391	1.45336	0.0489408	0.0463115	1.03262	0.856132
AT5G08240	Tairlink	250575_at	similar to unknown protein [Arabidopsis thaliana] (TAIR:AT5G23160.1)	-0.0979314	0.934372	0.720336	0.539383	1.45335	0.0633644	0.162714	1.11939	0.553528
AT3G13110	Tairlink	257194_at	Encodes a mitochondrial serine O-acetyltransferase involved in sulfur assimilation and cysteine biosynthesis. Expressed in the vascular system.	-0.315621	0.803505	0.1372	0.539199	1.45317	0.0172637	0.494269	1.40861	0.0268024
AT3G22840	Tairlink	258321_at	Encodes an early light-inducible protein.	0.150685	1.1101	0.87367	0.538887	1.45285	0.571637	-0.13921	0.908016	0.883211
AT2G17710	Tairlink	264590_at	similar to Os04g0560700 [Oryza sativa (japonica cultivar-group)] (GB:NP_001053549.1)	-0.172221	0.887475	0.656701	0.538837	1.4528	0.176835	0.514594	1.42859	0.195892
AT1G07140	Tairlink	256035_at	Encodes a putative Ran-binding protein (siRanBP).	-0.205736	0.867096	0.457053	0.538421	1.45238	0.0646489	-0.0346629	0.97626	0.89933
AT3G60820	Tairlink	251337_at	Encodes 20S proteasome beta subunit PBF1 (PBF1).	0.134615	1.0978	0.523482	0.537664	1.45162	0.0200888	0.0316722	1.0222	0.879868
AT2G21160	Tairlink	264020_at	translocon-associated protein alpha (TRAP alpha) family protein; Identical to Translocon-associated protein subunit alpha precursor (TRAP-alpha) (Signal sequence receptor subunit alpha) (SSR-alpha) [Arabidopsis Thaliana] (GB:P45434;GB:Q94A59;GB:Q9SKP7); similar to unknown protein [Arabidopsis thaliana] (TAIR:AT2G16595.1); similar to alpha-subunit; putative (GB:AAA21820.1); contains InterPro domai…	-0.0958844	0.935698	0.610937	0.537555	1.45151	0.0109836	-0.0454079	0.969016	0.808948
AT5G63850	Tairlink	247304_at	Amino acid transporter whose expression is downregulated by dehydration.	-0.621461	0.650012	0.161158	0.537316	1.45127	0.221766	0.173814	1.12804	0.685634
AT4G23010	Tairlink	254291_at	ATUTR2/UTR2 (UDP-GALACTOSE TRANSPORTER 2); similar to unknown protein [Arabidopsis thaliana] (TAIR:AT1G12600.1); similar to hypothetical protein LOC664769 [Danio rerio] (GB:NP_001035084.1); similar to Os03g0118200 [Oryza sativa (japonica cultivar-group)] (GB:NP_001048771.1); contains InterPro domain UAA transporter; (InterPro:IPR013657)	-0.242459	0.845303	0.394115	0.53688	1.45083	0.0714816	0.0859832	1.06141	0.759877
AT1G27970	Tairlink	259593_at	Encodes an ortholog of yeast NTF2, a nuclear envelop transport protein that functions as the nuclear import receptor for RanGDP, an essential player in nucleocytoplasmic transport.	0.0313343	1.02196	0.912963	0.536593	1.45054	0.0768789	-0.139364	0.907919	0.628234
AT5G54970	Tairlink	248139_at	similar to unknown protein [Arabidopsis thaliana] (TAIR:AT4G26960.1); similar to hypothetical protein [Oryza sativa (japonica cultivar-group)] (GB:BAD45481.1)	-0.126454	0.91608	0.689941	0.535384	1.44933	0.106123	0.32312	1.25103	0.315377
AT1G19360	Tairlink	260665_at	similar to RRA2 (REDUCED RESIDUAL ARABINOSE 2) [Arabidopsis thaliana] (TAIR:AT1G75110.1); similar to hypothetical protein [Oryza sativa (japonica cultivar-group)] (GB:BAC83249.1); contains InterPro domain Reticulon; (InterPro:IPR003388)	-0.370757	0.773377	0.177261	0.534081	1.44802	0.0596867	-0.0728065	0.950787	0.784549
AT4G24330	Tairlink	254165_at	similar to unknown protein [Arabidopsis thaliana] (TAIR:AT5G49945.1); similar to Os05g0432400 [Oryza sativa (japonica cultivar-group)] (GB:NP_001055631.1); similar to hypothetical protein LOC447812 [Danio rerio] (GB:NP_001004551.1); contains InterPro domain Protein of unknown function DUF1682; (InterPro:IPR012879)	-0.377077	0.769996	0.120574	0.533847	1.44778	0.0343901	0.0656515	1.04656	0.77804
AT1G51920	Tairlink	246370_at	similar to unknown protein [Arabidopsis thaliana] (TAIR:AT1G51913.1)	0.0773217	1.05506	0.857556	0.53366	1.4476	0.227232	0.0837034	1.05973	0.845956
AT4G26060	Tairlink	253992_at	similar to unknown protein [Arabidopsis thaliana] (TAIR:AT5G57060.1); similar to conserved hypothetical protein [Medicago truncatula] (GB:ABE79016.1); contains domain 60S RIBOSOMAL PROTEIN L18A (PTHR10052); contains domain 60S RIBOSOMAL PROTEIN L18A, PLANT (PTHR10052:SF2)	0.0464388	1.03271	0.798803	0.533614	1.44755	0.00958001	-0.0531103	0.963856	0.770736
AT4G18800	Tairlink	254641_at	AtRABA1d/AtRab11B/AthSGBP (Arabidopsis Rab GTPase homolog A1d); GTP binding; similar to AtRABA1c (Arabidopsis Rab GTPase homolog A1c), GTP binding [Arabidopsis thaliana] (TAIR:AT5G45750.1); similar to putative GTP-binding protein [Gossypium hirsutum] (GB:AAT64010.1); contains InterPro domain Small GTP-binding protein domain; (InterPro:IPR005225); contains InterPro domain Ras small GTPase, Rab typ…	0.0547066	1.03865	0.89726	0.533364	1.4473	0.220275	-0.14561	0.903997	0.73155
AT3G48890	Tairlink	252338_at	putative progesterone-binding protein homolog (Atmp2) mRNA,	-0.132294	0.912379	0.427287	0.533034	1.44697	0.00515524	0.333846	1.26037	0.0577263
AT1G47830	Tairlink	261733_at	clathrin coat assembly protein, putative; similar to AP19 (associated protein 19), ATP binding / protein kinase [Arabidopsis thaliana] (TAIR:AT2G17380.1); similar to clathrin adaptor complex small chain family protein [Arabidopsis thaliana] (TAIR:AT4G35410.2); similar to clathrin coat assembly protein [Gossypium barbadense] (GB:AAP40645.1); similar to Os12g0207300 [Oryza sativa (japonica cultivar…	-0.157656	0.89648	0.487433	0.532564	1.4465	0.0299407	0.140192	1.10205	0.536197
AT2G44890	Tairlink	267500_s_at	member of CYP704A	-0.0100324	0.99307	0.955036	0.531523	1.44545	0.0085596	0.18371	1.1358	0.310705
AT4G21990	Tairlink	254343_at	Encodes a protein disulfide isomerase-like (PDIL) protein, a member of a multigene family within the thioredoxin (TRX) superfamily. This protein also belongs to the adenosine 5'-phosphosulfate reductase-like (APRL) group.	0.634423	1.55232	0.336822	0.531043	1.44497	0.419174	-0.144448	0.904726	0.824219
AT5G20400	Tairlink	246098_at	encodes a protein whose sequence is similar to flavanone 3 hydroxylase from Malus.	0.0771319	1.05492	0.592581	0.530347	1.44428	0.00199199	0.307491	1.23755	0.0460968
AT4G04020	Tairlink	255364_s_at	Fibrillin precursor protein. The fibrillin preprotein, but not the mature protein interacts with ABI2. Regulated by abscisic acid response regulators. Involved in abscisic acid-mediated photoprotection.	-0.0988722	0.933763	0.867303	0.529881	1.44381	0.376966	-0.153558	0.89903	0.795389
AT3G26320	Tairlink	256874_at	putative cytochrome P450	0.013596	1.00947	0.967132	0.529427	1.44336	0.124131	0.175801	1.12959	0.596004
AT4G30500	Tairlink	253636_at	similar to unknown protein [Arabidopsis thaliana] (TAIR:AT2G23940.1); similar to Protein of unknown function DUF788 [Medicago truncatula] (GB:ABE94694.1); contains InterPro domain Protein of unknown function DUF788; (InterPro:IPR008506)	0.0818531	1.05838	0.799436	0.529394	1.44332	0.115636	-0.184823	0.879757	0.567975
AT4G18010	Tairlink	254707_at	inositol polyphosphate 5-phosphatase II (IP5PII) mRNA,	-0.242279	0.845409	0.519355	0.52904	1.44297	0.170562	0.73586	1.66539	0.0639348
AT3G12030	Tairlink	256637_at	similar to unknown protein [Arabidopsis thaliana] (TAIR:AT5G06660.1); similar to fiber protein Fb27 [Gossypium barbadense] (GB:AAQ84318.1); contains InterPro domain Protein of unknown function DUF841, eukaryotic; (InterPro:IPR008559)	-0.134511	0.910979	0.721126	0.527188	1.44112	0.17491	-0.0623559	0.957699	0.868338
AT1G13060	Tairlink	262781_s_at	Encodes 20S proteasome beta subunit PBE1 (PBE1).	-0.131255	0.913037	0.555821	0.527152	1.44108	0.0290934	0.118611	1.08569	0.594091
AT1G53850	Tairlink	262258_at	Encodes alpha5 subunit of 20s proteosome involved in protein degradation.	0.137632	1.1001	0.533361	0.527015	1.44095	0.0279021	0.129303	1.09377	0.558105
AT3G63420	Tairlink	251121_at	heterotrimeric G protein gamma-subunit (AGG1) mRNA,	-0.080914	0.945458	0.834929	0.526936	1.44087	0.188004	0.286136	1.21937	0.465087
AT1G31130	Tairlink	263704_at	similar to unknown protein [Arabidopsis thaliana] (TAIR:AT5G44860.1); similar to conserved hypothetical protein [Medicago truncatula] (GB:ABE90086.1); contains domain gb def: Hypothetical protein AT4g16850 (PTHR22597:SF10); contains domain FAMILY NOT NAMED (PTHR22597)	0.0133442	1.00929	0.962023	0.526017	1.43995	0.0761966	0.108213	1.07789	0.700147
AT1G69730	Tairlink	260419_at	protein kinase family protein; Identical to Putative wall-associated receptor kinase-like 9 precursor (EC 2.7.11.-) (WAKL9) [Arabidopsis Thaliana] (GB:Q9C9L5); similar to wall-associated kinase, putative [Arabidopsis thaliana] (TAIR:AT1G19390.1); similar to kinase [Arabidopsis thaliana] (TAIR:AT4G31110.1); similar to wall-associated kinase, putative [Arabidopsis thaliana] (TAIR:AT1G79680.1); simi…	-0.216777	0.860486	0.543301	0.525663	1.4396	0.152694	0.13922	1.10131	0.695155
AT3G18830	Tairlink	257805_at	This gene encodes a plasma membrane-localized polyol/cyclitol/monosaccharide-H+-symporter. The AtPLT5 symporter is able to catalyze the energy-dependent membrane passage of a wide range of linear polyols (three to six carbon backbone), of cyclic polyols (<i>myo</i>-inositol), and of numerous monosaccharides, including pyranose ring-forming and furanose ring-forming hexoses and pentoses. This gene…	-0.277234	0.825172	0.460321	0.525034	1.43897	0.172127	0.320109	1.24842	0.395435
AT4G39670	Tairlink	252908_at	similar to ACD11 (ACCELERATED CELL DEATH 11) [Arabidopsis thaliana] (TAIR:AT2G34690.1); similar to Os03g0710700 [Oryza sativa (japonica cultivar-group)] (GB:NP_001051050.1); similar to expressed protein [Oryza sativa (japonica cultivar-group)] (GB:ABF98504.1); contains domain GLYCOLIPID TRANSFER PROTEIN-RELATED (PTHR10219)	0.124858	1.0904	0.738814	0.524972	1.43891	0.174195	0.609554	1.52579	0.118543
AT5G08380	Tairlink	246055_at	ATAGAL1 (ARABIDOPSIS THALIANA ALPHA-GALACTOSIDASE 1); alpha-galactosidase; similar to ATAGAL2 (ARABIDOPSIS THALIANA ALPHA-GALACTOSIDASE 2), alpha-galactosidase [Arabidopsis thaliana] (TAIR:AT5G08370.2); similar to acid alpha galactosidase 1 [Cucumis sativus] (GB:ABC55266.1); similar to alpha-galactosidase 1 [Pisum sativum] (GB:CAF34023.1); similar to alpha-galactosidase [Carica papaya] (GB:AAP040…	-0.182082	0.88143	0.554676	0.52489	1.43882	0.102448	0.0954549	1.0684	0.755725
AT1G55920	Tairlink	260602_at	Encodes a chloroplast/cytosol localized serine O-acetyltransferase involved in sulfur assimilation and cysteine biosynthesis. Expressed in the vascular system.	-0.0383462	0.973771	0.912145	0.524725	1.43866	0.146006	0.225933	1.16953	0.51866
AT4G11330	Tairlink	254924_at	MAP kinase	-0.189724	0.876773	0.613051	0.524583	1.43852	0.174189	0.289979	1.22262	0.442278
AT1G03210	Tairlink	264355_at	phenazine biosynthesis PhzC/PhzF family protein; similar to catalytic [Arabidopsis thaliana] (TAIR:AT4G02860.1); similar to Phenazine biosynthesis PhzC/PhzF protein [Medicago truncatula] (GB:ABE77454.1); contains InterPro domain Phenazine biosynthesis PhzC/PhzF protein; (InterPro:IPR003719)	0.0653048	1.04631	0.672804	0.524315	1.43825	0.00366049	0.0298091	1.02088	0.846764
AT1G20050	Tairlink	261228_at	C-8 sterol isomerase	0.0775721	1.05524	0.778597	0.523894	1.43783	0.072839	-0.166776	0.890831	0.547563
AT5G27280	Tairlink	246791_at	zinc finger (DNL type) family protein; similar to zinc finger (DNL type) family protein [Arabidopsis thaliana] (TAIR:AT1G68730.1); similar to Os06g0724400 [Oryza sativa (japonica cultivar-group)] (GB:NP_001058612.1); similar to unknown protein [Oryza sativa (japonica cultivar-group)] (GB:BAD61688.1); contains InterPro domain Zinc finger, Zim17-type; (InterPro:IPR007853)	0.0560278	1.0396	0.907525	0.52355	1.43749	0.287347	0.123042	1.08903	0.798826
AT5G22300	Tairlink	249942_at	encodes a nitrilase isomer. The purified enzyme shows a strong substrate specificity for beta-cyano-L-alanine, a intermediate product of the cyanide detoxification pathway.	-0.0269949	0.981463	0.94487	0.523189	1.43713	0.193513	0.875458	1.83459	0.0380991
AT2G01540	Tairlink	266342_at	C2 domain-containing protein; similar to C2 domain-containing protein [Arabidopsis thaliana] (TAIR:AT1G70790.1); similar to C2 [Medicago truncatula] (GB:ABE89197.1); contains InterPro domain C2; (InterPro:IPR000008); contains InterPro domain C2 calcium/lipid-binding region, CaLB; (InterPro:IPR008973)	-0.422048	0.746364	0.311278	0.523004	1.43694	0.213853	0.0856012	1.06113	0.834445
AT5G42250	Tairlink	249242_at	alcohol dehydrogenase, putative; similar to alcohol dehydrogenase, putative [Arabidopsis thaliana] (TAIR:AT4G22110.2); similar to alcohol dehydrogenase ADH [Lycopersicon esculentum] (GB:AAB33480.2); contains InterPro domain NAD-binding site; (InterPro:IPR000205); contains InterPro domain GroES-like; (InterPro:IPR011032); contains InterPro domain Alcohol dehydrogenase superfamily, zinc-containing;…	-0.327961	0.796662	0.344217	0.521452	1.4354	0.141597	0.367413	1.29004	0.291207
AT2G22425	Tairlink	264004_at	signal peptidase; Identical to Probable signal peptidase complex subunit 1 (EC 3.4.-.-) (Microsomal signal peptidase 12 kDa subunit) (SPase 12 kDa subunit) [Arabidopsis Thaliana] (GB:Q944J0;GB:Q7G9Y5); similar to signal peptidase [Arabidopsis thaliana] (TAIR:AT4G40042.1); similar to Microsomal signal peptidase 12 kDa subunit family protein [Oryza sativa (japonica cultivar-group)] (GB:ABA98316.2);…	-0.011354	0.992161	0.963637	0.519365	1.43332	0.0515629	-0.056466	0.961617	0.82079
AT2G43590	Tairlink	260560_at	chitinase, putative; similar to chitinase, putative [Arabidopsis thaliana] (TAIR:AT2G43580.1); similar to Basic endochitinase CHB4 precursor (GB:Q06209); contains InterPro domain Chitin-binding, type 1; (InterPro:IPR001002); contains InterPro domain Glycoside hydrolase, family 19; (InterPro:IPR000726)	0.0594512	1.04207	0.902949	0.519266	1.43323	0.296151	0.647419	1.56636	0.197326
AT2G17290	Tairlink	264851_at	Encodes calcium dependent protein kinase 6 (CPK6), a member of the Arabidopsis CDPK gene family. CDPKs contain an intrinsic Ca2+-activation domain with four EF hand Ca2+-binding sites. CDPKs protein kinases have been proposed to function in multiple plant signal transduction pathways downstream of [Ca2+]cyt elevations, thus transducing various physiological responses. CPK6 is expressed in both gu…	-0.251573	0.83998	0.504116	0.51921	1.43317	0.178536	0.467174	1.3824	0.223359
AT5G51510	Tairlink	248421_at	similar to Os10g0508600 [Oryza sativa (japonica cultivar-group)] (GB:NP_001065024.1); similar to unknown protein [Oryza sativa (japonica cultivar-group)] (GB:AAM94931.1); similar to expressed protein [Oryza sativa (japonica cultivar-group)] (GB:AAP54551.2)	0.0456328	1.03214	0.845608	0.517929	1.4319	0.0404726	-0.0228977	0.984254	0.922124
AT5G14790	Tairlink	246593_at	binding; similar to binding [Arabidopsis thaliana] (TAIR:AT3G01450.1); similar to Os02g0305700 [Oryza sativa (japonica cultivar-group)] (GB:NP_001046637.1); similar to Os08g0534900 [Oryza sativa (japonica cultivar-group)] (GB:NP_001062351.1); similar to unknown protein [Oryza sativa (japonica cultivar-group)] (GB:BAD13157.1); contains InterPro domain Armadillo-like helical; (InterPro:IPR011989); …	-0.0609891	0.958607	0.720987	0.517592	1.43156	0.0077209	-0.036872	0.974766	0.828812
AT4G14220	Tairlink	245599_at	zinc finger (C3HC4-type RING finger) family protein; similar to CIC7E11, protein binding / zinc ion binding [Arabidopsis thaliana] (TAIR:AT5G22000.3); similar to putative RING-H2 zinc finger protein [Oryza sativa (japonica cultivar-group)] (GB:AAP85546.1); contains InterPro domain Zinc finger, RING-type; (InterPro:IPR001841)	-0.291972	0.816785	0.280863	0.517429	1.4314	0.0664017	0.223513	1.16757	0.405111
AT1G72680	Tairlink	259911_at	cinnamyl-alcohol dehydrogenase, putative; similar to mannitol dehydrogenase, putative [Arabidopsis thaliana] (TAIR:AT4G39330.1); similar to Alcohol dehydrogenase superfamily, zinc-containing; D-isomer specific 2-hydroxyacid dehydrogenase, NAD-binding [Medicago truncatula] (GB:ABE84701.1); contains InterPro domain GroES-like; (InterPro:IPR011032); contains InterPro domain Alcohol dehydrogenase sup…	-0.344944	0.787339	0.195717	0.51739	1.43136	0.0606286	0.292878	1.22508	0.268086
AT4G32020	Tairlink	253455_at	similar to unknown protein [Arabidopsis thaliana] (TAIR:AT2G25250.1); similar to Os02g0797600 [Oryza sativa (japonica cultivar-group)] (GB:NP_001048398.1)	-0.149862	0.901337	0.630191	0.516969	1.43095	0.111136	0.253277	1.19191	0.419317
AT4G36640	Tairlink	246247_at	SEC14 cytosolic factor family protein / phosphoglyceride transfer family protein; similar to transporter [Arabidopsis thaliana] (TAIR:AT1G75170.2); similar to Cellular retinaldehyde-binding/triple function, N-terminal [Medicago truncatula] (GB:ABE78877.1); contains InterPro domain Cellular retinaldehyde-binding/triple function, C-terminal; (InterPro:IPR001251)	0.0181594	1.01267	0.952094	0.516848	1.43083	0.103111	0.260169	1.19762	0.395461
AT1G23490	Tairlink	265187_at	Gene encoding ADP-ribosylation factor and similar to other ARFs and ARF-like proteins. A member of ARF GTPase family. Arabidopsis has 21 known members, known to be essential for vesicle coating and uncoating and functions in GTP-binding. The gene is shown to play a role in cell division, cell expansion and cellulose production using antisense construct.	0.0570255	1.04032	0.804559	0.516454	1.43044	0.038045	0.220116	1.16483	0.346613
AT5G54840	Tairlink	248132_at	GTP-binding family protein; similar to GTP binding [Arabidopsis thaliana] (TAIR:AT3G21700.3); similar to putative Septum-promoting GTP-binding protein 1 (GTPase spg1) [Oryza sativa (japonica cultivar-group)] (GB:BAC79616.1); contains InterPro domain Miro-like; (InterPro:IPR013684); contains InterPro domain Ras GTPase; (InterPro:IPR001806)	0.0905324	1.06476	0.676873	0.515756	1.42974	0.0290384	0.792535	1.73212	0.00215579
AT5G63400	Tairlink	247382_at	encodes a protein similar to adenylate kinase.	0.0026402	1.00183	0.990599	0.515737	1.42972	0.0339727	-0.142661	0.905847	0.527301
AT2G12290	Tairlink	266150_s_at	similar to protein binding / zinc ion binding [Arabidopsis thaliana] (TAIR:AT4G19700.1); similar to Zinc finger, RING-type [Medicago truncatula] (GB:ABE88778.1)	-0.293673	0.815822	0.554036	0.515571	1.42956	0.304968	0.221341	1.16582	0.654748
AT2G33470	Tairlink	255816_at	GLTP1 (GLYCOLIPID TRANSFER PROTEIN 1); similar to GLTP3 (GLYCOLIPID TRANSFER PROTEIN 3) [Arabidopsis thaliana] (TAIR:AT3G21260.2); similar to Os02g0622400 [Oryza sativa (japonica cultivar-group)] (GB:NP_001047468.1); similar to hypothetical protein [Oryza sativa (japonica cultivar-group)] (GB:BAC10199.1); contains domain GLYCOLIPID TRANSFER PROTEIN-RELATED (PTHR10219)	0.0134532	1.00937	0.951989	0.515557	1.42955	0.0335804	-0.0548123	0.96272	0.806408
AT2G39030	Tairlink	266142_at	GCN5-related N-acetyltransferase (GNAT) family protein; similar to GCN5-related N-acetyltransferase (GNAT) family protein [Arabidopsis thaliana] (TAIR:AT2G39020.1); similar to GCN5-related N-acetyltransferase, putative, expressed [Oryza sativa (japonica cultivar-group)] (GB:ABF94015.1); contains InterPro domain GCN5-related N-acetyltransferase; (InterPro:IPR000182)	0.0738977	1.05256	0.876724	0.515373	1.42936	0.288805	1.615	3.06311	0.00373445
AT3G20250	Tairlink	257122_at	APUM5 (ARABIDOPSIS PUMILIO 5); RNA binding; similar to APUM6 (ARABIDOPSIS PUMILIO 6), RNA binding [Arabidopsis thaliana] (TAIR:AT4G25880.1); similar to putative pumilio-family RNA-binding domain-containing protein(PPD1) [Oryza sativa (japonica cultivar-group)] (GB:BAD09696.1); similar to pumilio domain-containing protein PPD1 [Populus tremula x Populus tremuloides] (GB:AAF71823.1); similar to Os0…	-0.33005	0.795509	0.0586273	0.515024	1.42902	0.00615294	0.483256	1.39789	0.00915937
AT3G48650	Tairlink	252346_at	pseudogene, At14a-related protein, similar to At14a (GI:11994571 and GI:11994573) (Arabidopsis thaliana)	0.0782785	1.05576	0.906737	0.514193	1.4282	0.446161	0.190381	1.14107	0.775955
AT5G44580	Tairlink	249010_at	similar to unknown protein [Arabidopsis thaliana] (TAIR:AT5G44582.1)	0.00787806	1.00548	0.978114	0.513639	1.42765	0.0895329	-0.364291	0.77685	0.217058
AT4G18540	Tairlink	254647_at	similar to conserved transmembrane protein-like [Oryza sativa (japonica cultivar-group)] (GB:BAD61224.1)	0.132671	1.09632	0.572092	0.513536	1.42754	0.0414455	0.268435	1.2045	0.261047
AT1G72520	Tairlink	260399_at	lipoxygenase, putative; similar to lipoxygenase family protein [Arabidopsis thaliana] (TAIR:AT1G67560.1); similar to LOX3 (Lipoxygenase 3), iron ion binding / lipoxygenase [Arabidopsis thaliana] (TAIR:AT1G17420.1); similar to LOX2 (LIPOXYGENASE 2) [Arabidopsis thaliana] (TAIR:AT3G45140.1); similar to lipoxygenase [Nicotiana attenuata] (GB:AAP83138.1); similar to lipoxygenase [Sesbania rostrata] (…	0.0592875	1.04195	0.877651	0.512984	1.427	0.195943	0.850744	1.80343	0.0405983
AT1G49750	Tairlink	261598_at	leucine-rich repeat family protein; similar to leucine-rich repeat family protein [Arabidopsis thaliana] (TAIR:AT3G19320.1); similar to Leucine-rich repeat, plant specific [Medicago truncatula] (GB:ABD32635.1); contains InterPro domain Leucine-rich repeat; (InterPro:IPR001611); contains InterPro domain Leucine-rich repeat, plant specific; (InterPro:IPR007090)	-0.0711908	0.951852	0.824559	0.512776	1.42679	0.125523	-0.179888	0.882771	0.577145
AT3G15710	Tairlink	258276_at	signal peptidase, putative; similar to signal peptidase, putative [Arabidopsis thaliana] (TAIR:AT1G52600.1); similar to Peptidase S24, S26A and S26B [Medicago truncatula] (GB:ABD28715.1); contains InterPro domain Peptidase S26B, eukaryotic signal peptidase; (InterPro:IPR001733); contains InterPro domain Peptidase S24 and S26, C-terminal region; (InterPro:IPR011056); contains InterPro domain Pepti…	0.032301	1.02264	0.9225	0.512103	1.42613	0.138133	-0.141894	0.906329	0.670067
AT3G54300	Tairlink	251877_at	member of Synaptobrevin -like protein family	-0.0181213	0.987518	0.941183	0.512091	1.42612	0.0515851	-0.027424	0.981171	0.911103
AT5G14030	Tairlink	250209_at	translocon-associated protein beta (TRAPB) family protein; similar to translocon-associated protein beta family protein-like [Solanum tuberosum] (GB:ABB87132.1); contains InterPro domain Translocon-associated beta; (InterPro:IPR008856)	0.00555909	1.00386	0.974985	0.512012	1.42604	0.0104842	-0.122072	0.918867	0.494685
AT1G56120	Tairlink	262082_s_at	leucine-rich repeat family protein / protein kinase family protein; similar to leucine-rich repeat family protein / protein kinase family protein [Arabidopsis thaliana] (TAIR:AT1G56130.1); similar to leucine-rich repeat family protein / protein kinase family protein [Arabidopsis thaliana] (TAIR:AT1G56145.1); similar to leucine-rich repeat family protein / protein kinase family protein [Arabidopsi…	0.294531	1.22649	0.523585	0.511476	1.42551	0.274775	0.330779	1.25769	0.474614
AT1G69960	Tairlink	264703_at	type 2A serine/threonine protein phosphatase (PP2A) mRNA,	-0.130993	0.913202	0.623332	0.511452	1.42548	0.0696203	0.272902	1.20824	0.312947
AT5G45460	Tairlink	248941_s_at	similar to unknown protein [Arabidopsis thaliana] (TAIR:AT5G45470.1); similar to unknown protein [Oryza sativa (japonica cultivar-group)] (GB:BAD87859.1); similar to Os01g0953100 [Oryza sativa (japonica cultivar-group)] (GB:NP_001045426.1); similar to Os01g0798800 [Oryza sativa (japonica cultivar-group)] (GB:NP_001044525.1); contains InterPro domain Calycin-like; (InterPro:IPR011038)	-0.191908	0.875447	0.459037	0.511172	1.42521	0.0615751	0.0575773	1.04072	0.822655
AT3G50360	Tairlink	252206_at	ATCEN2 (CENTRIN2); calcium ion binding; similar to calcium ion binding [Arabidopsis thaliana] (TAIR:AT4G37010.2); similar to Caltractin (Centrin) (GB:P41210); contains InterPro domain EF-Hand type; (InterPro:IPR011992); contains InterPro domain Calcium-binding EF-hand; (InterPro:IPR002048); contains InterPro domain Flagellar calcium-binding protein (calflagin); (InterPro:IPR003299)	-0.210298	0.864359	0.61169	0.51111	1.42515	0.227229	-0.18531	0.87946	0.6543
AT3G51920	Tairlink	252037_at	encodes a divergent member of calmodulin, which is an EF-hand family of Ca2+-binding proteins. This gene is expressed in leaves, flowers and siliques. The gene functionally complements yeast calmodulin 1 (CAM1) but only when selected against the plasmid harboring wild-type yeast sequences. Also the protein does not form formed a complex with a basic amphiphilic helical peptide in the presence of …	0.0205555	1.01435	0.965566	0.510866	1.42491	0.292839	-0.219166	0.859062	0.646535
AT4G34630	Tairlink	253228_at	similar to unknown protein [Arabidopsis thaliana] (TAIR:AT5G48420.1); similar to hypothetical protein MtrDRAFT_AC149637g23v1 [Medicago truncatula] (GB:ABE88368.1)	-0.0264167	0.981856	0.919261	0.510308	1.42435	0.0655135	0.18276	1.13505	0.486812
AT3G21220	Tairlink	258046_at	mitogen-activated kinase kinase, dual specific protein kinase, expressed in vegetative tissues and floral buds. involved in innate immunity. This protein activate MPK3/MPK6 and early-defense genes redundantly with MKK4.	-0.066398	0.955019	0.755553	0.510056	1.42411	0.0282348	-0.0695006	0.952968	0.744561
AT1G22070	Tairlink	255953_at	Encodes a transcription factor. Like other TGAla-related factors, TGA3 has a highly conserved bZIP region and exhibits similar DNA-binding properties.	0.222565	1.16681	0.598487	0.509369	1.42343	0.237522	0.287463	1.22049	0.497827
AT5G47200	Tairlink	248792_at	AtRABD2b/AtRab1A (Arabidopsis Rab GTPase homolog D2b); GTP binding; similar to RAB1C, GTP binding [Arabidopsis thaliana] (TAIR:AT4G17530.1); similar to GTP-binding protein, putative [Brassica oleracea] (GB:ABD64935.1); contains InterPro domain Small GTP-binding protein domain; (InterPro:IPR005225); contains InterPro domain Ras small GTPase, Rab type; (InterPro:IPR003579); contains InterPro domain…	-0.0974797	0.934664	0.829589	0.508372	1.42244	0.27162	-0.00242916	0.998318	0.995717
AT5G19980	Tairlink	246143_at	integral membrane family protein; similar to integral membrane family protein [Arabidopsis thaliana] (TAIR:AT1G76340.1); similar to integral membrane protein-like [Oryza sativa (japonica cultivar-group)] (GB:BAD33996.1); similar to Os08g0203900 [Oryza sativa (japonica cultivar-group)] (GB:NP_001061227.1); contains InterPro domain UAA transporter; (InterPro:IPR013657)	0.00198958	1.00138	0.993796	0.508337	1.42241	0.062146	-0.124854	0.917097	0.627029
AT4G11850	Tairlink	254847_at	phospholipase D (gamma)	-0.0364116	0.975077	0.886081	0.507435	1.42152	0.060924	0.405358	1.32442	0.126103
AT2G37430	Tairlink	266010_at	zinc finger (C2H2 type) family protein (ZAT11); similar to zinc finger (C2H2 type) family protein [Arabidopsis thaliana] (TAIR:AT3G53600.1); similar to Zinc finger, C2H2-type [Medicago truncatula] (GB:ABE93962.1); contains InterPro domain Zinc finger, C2H2-type; (InterPro:IPR007087)	-0.0271992	0.981324	0.915502	0.507369	1.42146	0.0629793	0.468821	1.38398	0.0831744
AT3G13950	Tairlink	258203_at	similar to unknown protein [Arabidopsis thaliana] (TAIR:AT4G13266.1); similar to conserved hypothetical protein [Medicago truncatula] (GB:ABE80572.1)	0.374139	1.29607	0.156747	0.507236	1.42132	0.0617222	0.412889	1.33135	0.120812
AT2G22880	Tairlink	266800_at	VQ motif-containing protein; similar to VQ motif-containing protein [Arabidopsis thaliana] (TAIR:AT4G37710.1); contains InterPro domain VQ; (InterPro:IPR008889)	-0.0484838	0.966952	0.883209	0.506954	1.42105	0.139561	0.192635	1.14285	0.561643
AT4G36220	Tairlink	253088_at	encodes ferulate 5-hydroxylase (F5H). Involved in lignin biosynthesis.	0.0405328	1.02849	0.946697	0.506648	1.42075	0.409009	0.407291	1.32619	0.505059
AT3G29575	Tairlink	255723_at	similar to unknown protein [Arabidopsis thaliana] (TAIR:AT1G13740.1); similar to Os07g0602900 [Oryza sativa (japonica cultivar-group)] (GB:NP_001060209.1); similar to expressed protein [Oryza sativa (japonica cultivar-group)] (GB:ABF94628.1); similar to Os03g0419100 [Oryza sativa (japonica cultivar-group)] (GB:NP_001050378.1); contains InterPro domain Protein of unknown function DUF1675; (InterPr…	0.280717	1.2148	0.601136	0.506352	1.42045	0.350852	0.118451	1.08557	0.824728
AT2G34250	Tairlink	267023_at	protein translocase; similar to protein transport protein sec61, putative [Arabidopsis thaliana] (TAIR:AT1G29310.1); similar to protein transport protein sec61, putative [Arabidopsis thaliana] (TAIR:AT1G78720.1); similar to putative integral membrane protein [Phaseolus vulgaris] (GB:AAF18411.1); similar to SecY protein; ABC transporter related [Medicago truncatula] (GB:ABE84066.1); similar to Sec…	-0.0926024	0.93783	0.571739	0.505877	1.41999	0.00670186	0.0505044	1.03563	0.75683
AT3G13330	Tairlink	257708_at	binding; similar to proteasome activator subunit 4-like [Oryza sativa (japonica cultivar-group)] (GB:BAD53980.1); similar to Os06g0301300 [Oryza sativa (japonica cultivar-group)] (GB:NP_001057456.1); contains InterPro domain Armadillo-like helical; (InterPro:IPR011989); contains InterPro domain HEAT; (InterPro:IPR000357)	-0.324453	0.798601	0.199581	0.505811	1.41992	0.0541549	0.372003	1.29415	0.14485
AT2G43350	Tairlink	260545_at	Glutathione peroxidase. Functions as both a redox transducer and a scavenger in abscisic acid and drought stress responses. Interacts with ABI2 and ABI1.	-0.213935	0.862182	0.350446	0.505802	1.41991	0.0381384	-0.0338962	0.976779	0.880605
AT3G06300	Tairlink	258852_at	Encodes a prolyl-4 hydroxylase that can hydroxylate poly(L-proline)and other proline rich peptides, including those with sequences corresponding to those in arabinogalactan proteins and extensins.	0.0685221	1.04864	0.752723	0.505146	1.41927	0.032342	0.165567	1.12161	0.45032
AT4G23650	Tairlink	254224_at	Encodes calcium dependent protein kinase 3 (CPK3), a member of the Arabidopsis CDPK gene family. CDPKs contain an intrinsic Ca2+-activation domain with four EF hand Ca2+-binding sites. CDPKs protein kinases have been proposed to function in multiple plant signal transduction pathways downstream of [Ca2+]cyt elevations, thus transducing various physiological responses. CPK3 is expressed in both gu…	-0.296813	0.814049	0.30592	0.505072	1.41919	0.091744	-0.0305304	0.97906	0.914566
AT5G37780	Tairlink	249582_at	encodes a calmodulin that is involved in thigmomorphogenesis. Gene expression is rapidly induced upon a variety of abiotic stimuli, including water spray, subirrigation, wind, touch, wounding, or darkness.	-0.372069	0.772673	0.289241	0.504755	1.41888	0.157059	-0.132486	0.912258	0.700965
AT3G56800	Tairlink	246290_at	encodes a calmodulin	0.0646895	1.04586	0.796533	0.504658	1.41879	0.0590569	-0.168367	0.889849	0.505049
AT2G20142	Tairlink	265597_at	unknown protein	0.240268	1.18121	0.463824	0.504428	1.41856	0.135756	0.379648	1.30102	0.253582
AT3G48570	Tairlink	252328_at	protein transport protein SEC61 gamma subunit, putative; Identical to Protein transport protein SEC61 gamma-3 subunit (SEC61G3) [Arabidopsis Thaliana] (GB:Q9SMP2); similar to protein transport protein SEC61 gamma subunit, putative [Arabidopsis thaliana] (TAIR:AT4G24920.1); similar to protein transport protein SEC61 gamma subunit, putative [Arabidopsis thaliana] (TAIR:AT5G50460.1); similar to Os02…	0.060032	1.04249	0.813634	0.504373	1.41851	0.0626268	-0.29433	0.815451	0.258154
AT3G09810	Tairlink	258655_at	isocitrate dehydrogenase, putative / NAD+ isocitrate dehydrogenase, putative; Identical to Isocitrate dehydrogenase [NAD] catalytic subunit 6, mitochondrial precursor (EC 1.1.1.41) (Isocitric dehydrogenase 6) (NAD(+)-specific ICDH 6) (IDH-VI) (IDH6) [Arabidopsis Thaliana] (GB:Q8LG77;GB:Q9SF84); similar to isocitrate dehydrogenase, putative / NAD+ isocitrate dehydrogenase, putative [Arabidopsis th…	-0.213609	0.862377	0.452374	0.504099	1.41824	0.0890987	-0.0716257	0.951565	0.799316
AT5G53530	Tairlink	248221_at	Homolog of yeast retromer subunit VPS26. Part of a retromer-like protein complex involved in endosome to lysosome protein transport.	-0.109473	0.926927	0.73901	0.503969	1.41811	0.139521	-0.0404046	0.972382	0.901968
AT1G66410	Tairlink	260138_at	encodes a calmodulin	-0.120552	0.919836	0.619289	0.503834	1.41798	0.0515406	0.0283727	1.01986	0.906523
AT1G27000	Tairlink	264984_at	bZIP family transcription factor; similar to unknown protein [Arabidopsis thaliana] (TAIR:AT2G02730.2); similar to bZIP transcription factor bZIP109 [Glycine max] (GB:ABI34660.1); contains InterPro domain Protein of unknown function DUF1664; (InterPro:IPR012458)	-0.0609924	0.958604	0.79824	0.503653	1.4178	0.0488967	0.106431	1.07656	0.656311
AT1G74280	Tairlink	260249_s_at	hydrolase, alpha/beta fold family protein; similar to esterase/lipase/thioesterase family protein [Arabidopsis thaliana] (TAIR:AT1G74290.1); similar to Os02g0532300 [Oryza sativa (japonica cultivar-group)] (GB:NP_001047024.1); similar to H0717B12.5 [Oryza sativa (indica cultivar-group)] (GB:CAH67158.1); contains InterPro domain Esterase/lipase/thioesterase; (InterPro:IPR000379); contains InterPro…	-0.0918627	0.938311	0.612087	0.502922	1.41708	0.0128288	-0.088523	0.940485	0.62497
AT3G15580	Tairlink	257293_at	Encodes APG8, a component of autophagy conjugation pathway. Delivered to the lumens of vacuole under nitrogen-starvation condition.	0.019324	1.01348	0.959527	0.502625	1.41679	0.199955	0.069422	1.0493	0.855417
AT2G24390	Tairlink	265682_at	similar to avirulence-responsive protein-related / avirulence induced gene (AIG) protein-related [Arabidopsis thaliana] (TAIR:AT4G31310.1); similar to Os02g0141000 [Oryza sativa (japonica cultivar-group)] (GB:NP_001045856.1); similar to hypothetical protein SNOG_11054 [Phaeosphaeria nodorum SN15] (GB:EAT81553.1); similar to conserved hypothetical protein [Caldicellulosiruptor saccharolyticus DSM …	0.25782	1.19567	0.312491	0.501753	1.41593	0.0604094	0.0142939	1.00996	0.954526
AT5G52540	Tairlink	248309_at	similar to unknown protein [Arabidopsis thaliana] (TAIR:AT5G24000.1); similar to Protein of unknown function DUF819 [Medicago truncatula] (GB:ABE85318.1); contains InterPro domain Protein of unknown function DUF819; (InterPro:IPR008537)	-0.131917	0.912618	0.552198	0.501448	1.41563	0.0358522	0.0874814	1.06251	0.692392
AT5G12190	Tairlink	250314_at	RNA recognition motif (RRM)-containing protein; Identical to Pre-mRNA branch site p14-like protein [Arabidopsis Thaliana] (GB:Q9FMP4); similar to RNA recognition motif (RRM)-containing protein [Arabidopsis thaliana] (TAIR:AT2G14870.1); similar to RNA-binding re (GB:ABE77687.1); contains InterPro domain Nucleotide-binding, alpha-beta plait; (InterPro:IPR012677); contains InterPro domain RNA-bindin…	-0.28396	0.821333	0.20105	0.501066	1.41526	0.0325587	0.125024	1.09053	0.564429
AT1G75810	Tairlink	262678_at	unknown protein	-0.229639	0.852848	0.218093	0.500272	1.41448	0.0136861	0.0737622	1.05246	0.685238
AT2G27030	Tairlink	266317_at	encodes a calmodulin that has higher affinity to kinesin-like calmodulin binding motor protein than CAM4 or CAM6.	0.0268937	1.01882	0.936695	0.500063	1.41428	0.15442	-0.22285	0.856871	0.513612
AT5G38650	Tairlink	249525_at	proteasome maturation factor UMP1 family protein; similar to proteasome maturation factor UMP1 family protein [Arabidopsis thaliana] (TAIR:AT1G67250.1); similar to hypothetical protein [Picea mariana] (GB:AAC32110.1); contains InterPro domain Proteasome maturation factor UMP1; (InterPro:IPR008012)	-0.0596982	0.959465	0.819416	0.50003	1.41424	0.0711692	-0.14865	0.902094	0.571558
AT1G22280	Tairlink	255967_at	protein phosphatase 2C, putative / PP2C, putative; similar to protein phosphatase 2C, putative / PP2C, putative [Arabidopsis thaliana] (TAIR:AT1G34750.1); similar to H0815C01.7 [Oryza sativa (indica cultivar-group)] (GB:CAH67186.1); contains InterPro domain Protein phosphatase 2C-like; (InterPro:IPR001932)	-0.0283419	0.980547	0.923506	0.499985	1.4142	0.106055	-0.0915599	0.938507	0.756777
AT5G50100	Tairlink	248537_at	similar to PBng143 [Vigna radiata] (GB:BAB82450.1); contains InterPro domain Thioredoxin-like fold; (InterPro:IPR012336); contains InterPro domain Putative thiol-disulphide oxidoreductase DCC; (InterPro:IPR007263)	-0.129468	0.914168	0.680328	0.499679	1.4139	0.126218	-0.264278	0.832615	0.404738
AT5G53330	Tairlink	248259_at	similar to Os06g0160400 [Oryza sativa (japonica cultivar-group)] (GB:NP_001056879.1); contains InterPro domain UBA-like; (InterPro:IPR009060); contains InterPro domain Ubiquitin-associated; (InterPro:IPR000449)	-0.0245543	0.983124	0.883027	0.499464	1.41369	0.00844496	0.270337	1.20609	0.120731
AT2G28200	Tairlink	265573_at	nucleic acid binding / transcription factor/ zinc ion binding; similar to zinc finger (C2H2 type) family protein [Arabidopsis thaliana] (TAIR:AT5G04390.1); similar to ZPT2-11 [Petunia x hybrida] (GB:BAA21920.1); contains InterPro domain Zinc finger, C2H2-type; (InterPro:IPR007087)	-0.274907	0.826504	0.105132	0.499256	1.41348	0.00699897	0.0562744	1.03978	0.728542
AT4G39940	Tairlink	252870_at	adenosine-5'-phosphosulfate-kinase (akn2) mRNA, complete	-0.25639	0.83718	0.515576	0.498877	1.41311	0.214973	0.564697	1.47908	0.163508
AT2G46420	Tairlink	263787_at	similar to unknown protein [Arabidopsis thaliana] (TAIR:AT3G61700.1); similar to uncharacterized plant-specific domain TIGR01589 family protein [Solanum demissum] (GB:AAU93592.2); contains InterPro domain Conserved hypothetical protein 1589, plant; (InterPro:IPR006476)	-0.466848	0.723544	0.316356	0.498275	1.41252	0.286041	0.0267306	1.0187	0.953425
AT4G35750	Tairlink	253163_at	Rho-GTPase-activating protein-related; similar to unknown protein [Arabidopsis thaliana] (TAIR:AT3G10210.1); similar to OSJNBa0084K11.12 [Oryza sativa (japonica cultivar-group)] (GB:CAD41068.2); similar to Cellular retinaldehyde-binding/triple function, C-terminal [Medicago truncatula] (GB:ABD28324.1); similar to Os04g0561200 [Oryza sativa (japonica cultivar-group)] (GB:NP_001053551.1); contains …	-0.144931	0.904423	0.694929	0.49826	1.41251	0.189894	0.315324	1.24429	0.398244
AT5G40990	Tairlink	249333_at	Component of plant resistance. Contains lipase signature motif and GDSL domain. Directly interferes with the fungal infection process by acting on fungal cell walls through its action as a antimicrobial compound. Critical component for both local and systemic resistance responses in the incompatible interaction with Alternaria brassicicola in the ethylene-dependent pathway.	-0.0677767	0.954107	0.826713	0.498112	1.41236	0.122906	1.04342	2.06111	0.00387891
AT5G09920	Tairlink	250510_at	15.9 kDa subunit of RNA polymerase II	-0.162768	0.893309	0.499251	0.4977	1.41196	0.0518185	-0.114448	0.923736	0.63334
AT5G03290	Tairlink	250929_at	isocitrate dehydrogenase, putative / NAD+ isocitrate dehydrogenase, putative; Identical to Isocitrate dehydrogenase [NAD] catalytic subunit 5, mitochondrial precursor (EC 1.1.1.41) (Isocitric dehydrogenase 5) (NAD(+)-specific ICDH 5) (IDH-V) (IDH5) [Arabidopsis Thaliana] (GB:Q945K7;GB:Q9LZG1); similar to isocitrate dehydrogenase, putative / NAD+ isocitrate dehydrogenase, putative [Arabidopsis tha…	-0.139674	0.907724	0.580975	0.497646	1.41191	0.063253	0.239268	1.18039	0.349317
AT2G18210	Tairlink	265327_at	similar to unknown protein [Arabidopsis thaliana] (TAIR:AT4G36500.1); similar to hypothetical protein [Thellun (GB:ABB45855.1)	0.0421535	1.02965	0.837139	0.497641	1.4119	0.0264595	-0.0110164	0.992393	0.957128
AT1G71780	Tairlink	261517_at	similar to Os01g0184700 [Oryza sativa (japonica cultivar-group)] (GB:NP_001042235.1); similar to Os01g0715800 [Oryza sativa (japonica cultivar-group)] (GB:NP_001044066.1)	0.0948868	1.06798	0.600484	0.496886	1.41116	0.0137194	-0.0763737	0.948439	0.672844
AT4G33360	Tairlink	253334_at	terpene cyclase/mutase-related; similar to cinnamyl-alcohol dehydrogenase family / CAD family [Arabidopsis thaliana] (TAIR:AT1G09490.1); similar to Putative dihydroflavonal-4-reductase [Oryza sativa] (GB:AAK92621.1); contains InterPro domain NAD-dependent epimerase/dehydratase; (InterPro:IPR001509)	0.09555	1.06847	0.521059	0.496626	1.41091	0.00398577	0.2114	1.15781	0.166982
AT5G23440	Tairlink	249834_at	FTRA1 (ferredoxin/thioredoxin reductase subunit A (variable subunit) 1); ferredoxin:thioredoxin reductase; similar to FTRA2 (ferredoxin/thioredoxin reductase subunit A (variable subunit) 2), ferredoxin:thioredoxin reductase [Arabidopsis thaliana] (TAIR:AT5G08410.1); similar to Os02g0638300 [Oryza sativa (japonica cultivar-group)] (GB:NP_001047533.1); similar to ferredoxin-thioredoxin reductase SU…	-0.0638561	0.956704	0.83811	0.496399	1.41069	0.127435	-0.20867	0.865335	0.507371
AT3G55270	Tairlink	251786_at	MAP kinase phosphatase (MKP1)	-0.199873	0.870627	0.475422	0.496132	1.41043	0.0896891	0.426693	1.34415	0.139356
AT3G42630	Tairlink	252759_at	pentatricopeptide (PPR) repeat-containing protein; similar to binding [Arabidopsis thaliana] (TAIR:AT4G14190.1); similar to pentatricopeptide repeat protein [Capsella rubella] (GB:ABA18107.1); contains InterPro domain Pentatricopeptide repeat; (InterPro:IPR002885)	0.0378846	1.02661	0.87548	0.495793	1.4101	0.0549855	-0.0261851	0.982014	0.913731
AT5G42850	Tairlink	249177_at	electron carrier/ protein disulfide oxidoreductase; similar to Thioredoxin-related [Medicago truncatula] (GB:ABE89853.1); contains InterPro domain Thioredoxin-like fold; (InterPro:IPR012336); contains InterPro domain Protein of unknown function DUF953, thioredoxin-like; (InterPro:IPR010357); contains InterPro domain Thioredoxin-related; (InterPro:IPR006662); contains InterPro domain Thioredoxin d…	-0.0343722	0.976457	0.911136	0.495459	1.40977	0.123157	-0.0217142	0.985062	0.943784
AT2G40080	Tairlink	267364_at	Encodes a novel nuclear 111 amino-acid phytochrome-regulated component of a negative feedback loop involving the circadian clock central oscillator components CCA1 and LHY. ELF4 is necessary for light-induced expression of both CCA1 and LHY, and conversely, CCA1 and LHY act negatively on light-induced ELF4 expression. ELF4 promotes clock accuracy and is required for sustained rhythms in the absen…	-0.444298	0.734942	0.182394	0.495282	1.4096	0.140031	-0.0366285	0.974931	0.909659
AT3G29170	Tairlink	258194_at	similar to unknown protein [Arabidopsis thaliana] (TAIR:AT2G19350.1); similar to expressed protein [Oryza sativa (japonica cultivar-group)] (GB:ABA91365.1); contains InterPro domain Protein of unknown function DUF872, eukaryotic; (InterPro:IPR008590)	0.109917	1.07917	0.696949	0.495232	1.40955	0.0943901	-0.00226767	0.998429	0.993572
AT2G02360	Tairlink	266235_at	ATPP2-B10 (Phloem protein 2-B10); similar to ATPP2-B8 (Phloem protein 2-B8) [Arabidopsis thaliana] (TAIR:AT2G02340.1); similar to F-box domain containing protein, expressed [Oryza sativa (japonica cultivar-group)] (GB:ABA96399.2); contains InterPro domain Cyclin-like F-box; (InterPro:IPR001810)	0.141781	1.10327	0.582934	0.494975	1.4093	0.0694294	0.0218975	1.01529	0.932061
AT2G29720	Tairlink	266615_s_at	Encodes CTF2B.	-0.269176	0.829793	0.284293	0.493907	1.40825	0.0600045	0.578297	1.49309	0.0310144
AT1G01560	Tairlink	259428_at	member of MAP Kinase	0.336405	1.26261	0.279669	0.49333	1.40769	0.121082	0.0961276	1.0689	0.752848
AT4G17670	Tairlink	245401_at	senescence-associated protein-related; similar to senescence-associated protein-related [Arabidopsis thaliana] (TAIR:AT5G47060.1); similar to hypothetical protein 40.t00027 [Brassica oleracea] (GB:ABD65149.1); contains InterPro domain Protein of unknown function DUF581; (InterPro:IPR007650)	0.0803334	1.05726	0.864742	0.492885	1.40726	0.304818	0.0745623	1.05304	0.874367
AT4G39030	Tairlink	252921_at	Encodes an orphan multidrug and toxin extrusion transporter. Essential component of salicylic acid-dependent signaling for disease resistance. Member of the MATE-transporter family. Expression induced by salicylic acid. Mutants are salicylic acid-deficient.	0.180337	1.13315	0.491182	0.49242	1.4068	0.0736101	0.554892	1.46906	0.0467968
AT2G34940	Tairlink	267412_at	vacuolar sorting receptor, putative; Identical to Vacuolar sorting receptor 5 precursor (AtVSR5) (Epidermal growth factor receptor-like protein 5) (AtELP5) (BP80-like protein e) (AtBP80e) (VSR5) [Arabidopsis Thaliana] (GB:O64758); similar to vacuolar sorting receptor, putative [Arabidopsis thaliana] (TAIR:AT4G20110.1); similar to vacuolar sorting receptor, putative [Arabidopsis thaliana] (TAIR:AT…	-0.216964	0.860374	0.312563	0.492342	1.40673	0.0318943	0.0201101	1.01404	0.924069
AT3G09010	Tairlink	259213_at	protein kinase family protein; similar to protein kinase family protein [Arabidopsis thaliana] (TAIR:AT1G16670.1); similar to putative receptor ser/thr protein [Oryza sativa (japonica cultivar-group)] (GB:AAP06827.1); contains InterPro domain Protein kinase-like; (InterPro:IPR011009); contains InterPro domain Protein kinase; (InterPro:IPR000719); contains InterPro domain Serine/threonine protein …	0.108945	1.07844	0.709289	0.491969	1.40636	0.10728	0.818469	1.76353	0.0123481
AT5G59880	Tairlink	247658_at	Encodes actin depolymerizing factor 3 (ADF3).	0.103507	1.07438	0.512503	0.491852	1.40625	0.00631175	-0.0194997	0.986575	0.901079
AT1G19660	Tairlink	261144_s_at	wound-responsive family protein; similar to wound-responsive protein-related [Arabidopsis thaliana] (TAIR:AT1G75380.3); similar to wound inducive gene [Nicotiana tabacum] (GB:BAA95791.1); contains domain no description (G3D.4.10.860.10)	-0.127867	0.915184	0.872781	0.491831	1.40623	0.540472	0.137748	1.10019	0.863054
AT5G47060	Tairlink	248820_at	senescence-associated protein-related; similar to senescence-associated protein-related [Arabidopsis thaliana] (TAIR:AT4G17670.1); similar to hypothetical protein 26.t00087 [Brassica oleracea] (GB:ABD65032.1); contains InterPro domain Protein of unknown function DUF581; (InterPro:IPR007650)	-0.168202	0.889951	0.631342	0.491732	1.40613	0.173084	-0.180851	0.882182	0.606136
AT4G10500	Tairlink	254975_at	oxidoreductase, 2OG-Fe(II) oxygenase family protein; similar to oxidoreductase, 2OG-Fe(II) oxygenase family protein [Arabidopsis thaliana] (TAIR:AT4G10490.1); similar to Os04g0581100 [Oryza sativa (japonica cultivar-group)] (GB:NP_001053652.1); similar to H0303A11-B0406H05.3 [Oryza sativa (indica cultivar-group)] (GB:CAH67943.1); contains InterPro domain Isopenicillin N synthase; (InterPro:IPR002…	-0.16692	0.890742	0.192011	0.491669	1.40607	0.00116317	0.175776	1.12957	0.170825
AT1G27450	Tairlink	264439_at	Adenosine phosphoribosyl transferase(E.C:2.4.2.7), involved in the one-step salvage of adenine to AMP.	-0.0877216	0.941008	0.771664	0.491516	1.40592	0.119069	-0.0642015	0.956475	0.831688
AT2G27660	Tairlink	266247_at	DC1 domain-containing protein; similar to DC1 domain-containing protein [Arabidopsis thaliana] (TAIR:AT2G44400.1); similar to CHP-rich zinc finger protein-like [Oryza sativa (japonica cultivar-group)] (GB:BAC21314.1); contains InterPro domain C1-like; (InterPro:IPR011424); contains InterPro domain DC1; (InterPro:IPR004146)	0.0527028	1.03721	0.791798	0.490288	1.40473	0.024916	-0.0563065	0.961723	0.777961
AT2G26650	Tairlink	267610_at	Shaker-like inward rectifying potassium channel predominantly expressed in predominantly in root hairs and root endodermis.	-0.124492	0.917327	0.688309	0.489857	1.40431	0.128866	0.857996	1.81252	0.0132604
AT4G39270	Tairlink	252940_at	leucine-rich repeat transmembrane protein kinase, putative; similar to leucine-rich repeat transmembrane protein kinase, putative [Arabidopsis thaliana] (TAIR:AT2G16250.1); similar to Os03g0724300 [Oryza sativa (japonica cultivar-group)] (GB:NP_001051121.1); similar to Os07g0134600 [Oryza sativa (japonica cultivar-group)] (GB:NP_001058843.1); similar to putative receptor-like protein kinase [Oryz…	0.301728	1.23262	0.432467	0.489485	1.40394	0.210628	0.599806	1.51551	0.130048
AT3G15760	Tairlink	258275_at	similar to unknown protein [Arabidopsis thaliana] (TAIR:AT1G52565.1); similar to conserved hypothetical protein [Medicago truncatula] (GB:ABD28733.1)	-0.334534	0.79304	0.136092	0.489011	1.40348	0.0362966	0.0826317	1.05895	0.702321
AT1G17890	Tairlink	255901_at	GER2; catalytic; Identical to Putative GDP-L-fucose synthase 2 (EC 1.1.1.271) (GDP-4-keto-6-deoxy-D- mannose-3, 5-epimerase-4-reductase 2) (AtGER2) (GER2) [Arabidopsis Thaliana] (GB:Q9LMU0;GB:Q3EDA2;GB:Q3EDA3); similar to ATFX/GER1 (GDP-4-KETO-6-DEOXYMANNOSE-3,5-EPIMERASE-4-REDUCTASE 1), GDP-L-fucose synthase [Arabidopsis thaliana] (TAIR:AT1G73250.1); similar to Os06g0652400 [Oryza sativa (japoni…	0.0834745	1.05957	0.504577	0.488911	1.40339	0.00121766	-0.00750659	0.99481	0.951771
AT5G60590	Tairlink	247642_at	yrdC protein-related; similar to yrdC family protein [Arabidopsis thaliana] (TAIR:AT3G01920.1); similar to yrdC protein, putative, expressed [Oryza sativa (japonica cultivar-group)] (GB:ABF94505.1); contains InterPro domain Sua5/YciO/YrdC/YwlC; (InterPro:IPR004388); contains InterPro domain SUA5/yciO/yrdC, N-terminal; (InterPro:IPR006070)	-0.156069	0.897467	0.583883	0.488862	1.40334	0.100417	-0.24233	0.845379	0.398555
AT5G18900	Tairlink	249957_at	oxidoreductase, 2OG-Fe(II) oxygenase family protein; similar to AT-P4H-2 (A. THALIANA P4H ISOFORM 2), oxidoreductase, acting on paired donors, with incorporation or reduction of molecular oxygen, 2-oxoglutarate as one donor, and incorporation of one atom each of oxygen into both donors / procollagen-proline 4-dioxygenase [Arabidopsis thaliana] (TAIR:AT3G06300.1); similar to prolyl 4-hydroxylase […	-0.174096	0.886323	0.369533	0.488835	1.40331	0.02052	-0.0792408	0.946556	0.679538
AT3G57460	Tairlink	251633_at	similar to peptidase M16 family protein / insulinase family protein [Arabidopsis thaliana] (TAIR:AT3G57470.1); similar to insulin degrading enzyme [Solanum lycopersicum] (GB:CAC67408.1); contains InterPro domain Peptidase M16, C-terminal; (InterPro:IPR007863)	0.231578	1.17412	0.570463	0.488611	1.40309	0.240159	0.381198	1.30242	0.354935
AT5G11900	Tairlink	250343_at	eukaryotic translation initiation factor SUI1 family protein; similar to Os01g0195500 [Oryza sativa (japonica cultivar-group)] (GB:NP_001042291.1); similar to putative density regulated protein drp1 [Oryza sativa (japonica cultivar-group)] (GB:BAD72209.1); contains InterPro domain Density-regulated protein DRP1; (InterPro:IPR005873); contains InterPro domain Translation initiation factor SUI1; (I…	-0.112528	0.924966	0.541185	0.488402	1.40289	0.0163315	0.101898	1.07318	0.579609
AT1G16890	Tairlink	264303_s_at	UBC36; ubiquitin-protein ligase; similar to UBC35, ubiquitin-protein ligase [Arabidopsis thaliana] (TAIR:AT1G78870.2); similar to ubiquitin-conjugating enzyme 1 [Arachis hypogaea] (GB:AAZ20286.1); contains InterPro domain Ubiquitin-conjugating enzyme, E2; (InterPro:IPR000608)	-0.109847	0.926687	0.721186	0.488367	1.40286	0.127262	0.0605643	1.04287	0.84377
AT1G61380	Tairlink	264767_at	S-locus protein kinase, putative; similar to carbohydrate binding / kinase [Arabidopsis thaliana] (TAIR:AT1G11280.4); similar to S-locus protein kinase, putative [Arabidopsis thaliana] (TAIR:AT1G61390.1); similar to S-locus lectin protein kinase family protein [Arabidopsis thaliana] (TAIR:AT1G61360.1); similar to Protein kinase; S-locus glycoprotein; Curculin-like (mannose-binding) lectin; Apple-…	-0.134637	0.910899	0.708682	0.488157	1.40265	0.188025	-0.048074	0.967227	0.893641
AT3G07370	Tairlink	259019_at	Encodes AtCHIP, a new class of E3 ubiquitin ligases with three tetratricopeptide repeats and a U-box domain, structurally similar to the animal CHIP proteins. Plays an important role in plant cellular metabolism under temperature stress conditions. Functions as an E3 ubiquitin ligase of protein phosphatase 2A subunits and alters plant response to abscisic acid treatment.	-0.195336	0.873369	0.42704	0.487894	1.4024	0.0598995	0.305067	1.23548	0.221941
AT5G18520	Tairlink	249982_at	similar to unknown protein [Arabidopsis thaliana] (TAIR:AT3G09570.1); similar to Os01g0836800 [Oryza sativa (japonica cultivar-group)] (GB:NP_001044733.1); similar to Os05g0462500 [Oryza sativa (japonica cultivar-group)] (GB:NP_001055767.1); similar to unknown [Sorghum bicolor] (GB:AAQ06259.1); contains InterPro domain Lung seven transmembrane receptor; (InterPro:IPR009637)	0.0557947	1.03943	0.806582	0.487675	1.40218	0.0462569	-0.192872	0.874863	0.402737
AT1G53035	Tairlink	261318_at	similar to unknown protein [Arabidopsis thaliana] (TAIR:AT3G15358.1); similar to unknown [Musa acuminata] (GB:ABC41688.1)	0.0450017	1.03168	0.896784	0.487483	1.402	0.173909	-0.282044	0.822425	0.421422
AT1G48170	Tairlink	260725_at	similar to expressed protein [Oryza sativa (japonica cultivar-group)] (GB:ABA95965.1); similar to Os12g0182800 [Oryza sativa (japonica cultivar-group)] (GB:NP_001066323.1)	0.163064	1.11966	0.613681	0.48738	1.4019	0.144624	-0.0453348	0.969065	0.887918
AT4G31300	Tairlink	253521_at	Encodes 20S proteasome subunit PBA1 (PBA1).	-0.00879104	0.993925	0.971385	0.487133	1.40166	0.062025	0.164985	1.12115	0.504205
AT5G22570	Tairlink	249890_at	member of WRKY Transcription Factor; Group III	-0.0367907	0.974821	0.903925	0.486573	1.40111	0.125823	-0.110621	0.926189	0.717218
AT2G47380	Tairlink	260579_at	cytochrome c oxidase subunit Vc family protein / COX5C family protein; Identical to Probable cytochrome c oxidase polypeptide Vc-1 (EC 1.9.3.1) (Cytochrome c oxidase subunit 5c-1) [Arabidopsis Thaliana] (GB:O22912); similar to cytochrome-c oxidase [Arabidopsis thaliana] (TAIR:AT5G61310.3); similar to Cytochrome c oxidase polypeptide Vc (Cytochrome c oxidase subunit 5c) (GB:Q42841); contains Inter…	0.0936647	1.06708	0.443651	0.486472	1.40101	0.00103338	-0.00311362	0.997844	0.979471
AT2G46390	Tairlink	263785_at	unknown protein	-0.13297	0.911952	0.632889	0.486192	1.40074	0.0953683	0.0319413	1.02239	0.908301
AT3G23110	Tairlink	257763_s_at	disease resistance family protein; similar to leucine-rich repeat family protein [Arabidopsis thaliana] (TAIR:AT3G23120.1); similar to disease resistance family protein / LRR family protein [Arabidopsis thaliana] (TAIR:AT1G71400.1); similar to disease resistance family protein [Arabidopsis thaliana] (TAIR:AT3G05370.1); similar to Hcr9-Avr4-chl1 [Lycopersicon chilense] (GB:AAV41387.1); contains In…	-0.154921	0.898182	0.819227	0.486141	1.40069	0.476851	-0.357193	0.780682	0.599694
AT5G40170	Tairlink	249393_at	disease resistance family protein; similar to leucine-rich repeat family protein [Arabidopsis thaliana] (TAIR:AT2G33060.1); similar to leucine-rich repeat family protein [Arabidopsis thaliana] (TAIR:AT2G33050.1); similar to putative kinase [Brassica napus] (GB:ABI99471.1); contains InterPro domain Leucine-rich repeat; (InterPro:IPR001611); contains InterPro domain Leucine-rich repeat, typical sub…	-0.181586	0.881733	0.563202	0.486127	1.40068	0.134805	0.351044	1.27548	0.271268
AT4G02080	Tairlink	255505_at	A member of ARF-like GTPase family. A thaliana has 21 members, in two subfamilies, ARF and ARF-like (ARL) GTPases.	-0.0309603	0.978769	0.928818	0.485954	1.40051	0.174857	-0.117544	0.921756	0.734972
AT5G46080	Tairlink	248934_at	protein kinase family protein; similar to ACR4 (ARABIDOPSIS CRINKLY4), kinase [Arabidopsis thaliana] (TAIR:AT3G59420.1); similar to Os05g0498900 [Oryza sativa (japonica cultivar-group)] (GB:NP_001055953.1); similar to Os03g0637800 [Oryza sativa (japonica cultivar-group)] (GB:NP_001050726.1); similar to Putative receptor protein kinase CRINKLY4 precursor (GB:O24585); contains InterPro domain Prote…	-0.00699407	0.995164	0.979619	0.485883	1.40044	0.0918145	0.545028	1.45905	0.0616748
AT1G74210	Tairlink	260254_at	glycerophosphoryl diester phosphodiesterase family protein; similar to glycerophosphoryl diester phosphodiesterase family protein [Arabidopsis thaliana] (TAIR:AT5G08030.1); similar to glycerophosphodiester phosphodiesterase-like protein [Manihot esculenta] (GB:AAV74406.1); similar to Os01g0763600 [Oryza sativa (japonica cultivar-group)] (GB:NP_001044335.1); similar to Os03g0603600 [Oryza sativa (…	-0.0917549	0.938381	0.696078	0.485	1.39959	0.0530678	0.0864917	1.06179	0.712632
AT3G48990	Tairlink	252293_at	AMP-dependent synthetase and ligase family protein; similar to 4-coumarate--CoA ligase, putative / 4-coumaroyl-CoA synthase, putative [Arabidopsis thaliana] (TAIR:AT4G05160.1); similar to putative acyl-CoA synthetase [Capsicum annuum] (GB:AAL29212.1); similar to Os04g0683700 [Oryza sativa (japonica cultivar-group)] (GB:NP_001054304.1); contains InterPro domain AMP-dependent synthetase and ligase;…	-0.218484	0.859468	0.519272	0.484887	1.39948	0.164039	0.179665	1.13262	0.595265
AT3G10640	Tairlink	258915_at	SNF7 family protein; similar to SNF7 family protein [Arabidopsis thaliana] (TAIR:AT5G04850.1); similar to putative CGI-34 protein [Oryza sativa (japonica cultivar-group)] (GB:BAB16321.1); similar to Os05g0102900 [Oryza sativa (japonica cultivar-group)] (GB:NP_001054389.1); contains InterPro domain Snf7; (InterPro:IPR005024)	0.0490073	1.03455	0.883722	0.484648	1.39924	0.16241	0.229635	1.17254	0.496545
AT5G59780	Tairlink	247696_at	Encodes a putative transcription factor (MYB59).	-0.0118414	0.991826	0.976337	0.484257	1.39886	0.236815	0.614041	1.53054	0.139204
AT1G65500	Tairlink	264635_at	similar to unknown protein [Arabidopsis thaliana] (TAIR:AT1G65490.1)	0.349541	1.27415	0.301942	0.483965	1.39858	0.159751	-0.190396	0.876365	0.568815
AT1G77810	Tairlink	262188_at	galactosyltransferase family protein; similar to DD46, transferase, transferring hexosyl groups [Arabidopsis thaliana] (TAIR:AT1G22015.1); similar to Avr9 elicitor response protein [Nicotiana tabacum] (GB:CAA06925.1); contains InterPro domain Glycosyl transferase, family 31; (InterPro:IPR002659)	-0.120059	0.92015	0.428941	0.483913	1.39853	0.00526909	0.20132	1.14975	0.193211
AT1G66590	Tairlink	260418_s_at	cox19 family protein; similar to cox19 family protein [Arabidopsis thaliana] (TAIR:AT1G69750.1); similar to Os02g0313500 [Oryza sativa (japonica cultivar-group)] (GB:NP_001046657.1); similar to 2-oxo acid dehydrogenase, lipoyl-binding site; CHCH [Medicago truncatula] (GB:ABE85559.1); contains InterPro domain CHCH; (InterPro:IPR010625)	-0.0165815	0.988572	0.946346	0.4837	1.39833	0.0649326	0.232648	1.17499	0.352468
AT2G05050	Tairlink	266834_s_at	pseudogene, protein phosphatase 2C, blastp match of 65% identity and 8.1e-74 P-value to GP|30013681|gb|AAP03883.1||AY220484 Avr9/Cf-9 rapidly elicited protein 284 {Nicotiana tabacum}	-0.0104795	0.992762	0.954069	0.483235	1.39787	0.0167854	0.35741	1.28112	0.0647831
AT5G35735	Tairlink	249719_at	auxin-responsive family protein; similar to auxin-responsive protein, putative [Arabidopsis thaliana] (TAIR:AT5G47530.1); similar to putative membrane protein [Solanum tuberosum] (GB:CAC37356.1); contains InterPro domain Protein of unknown function DUF568, DOMON-like; (InterPro:IPR007613); contains InterPro domain DOMON related; (InterPro:IPR005018); contains InterPro domain Cytochrome b561 / fer…	0.717117	1.64389	0.120872	0.483132	1.39778	0.284968	0.308706	1.2386	0.489312
AT4G19880	Tairlink	254549_at	similar to unknown protein [Arabidopsis thaliana] (TAIR:AT5G45020.1); similar to Glutathione S-transferase, C-terminal-like [Medicago truncatula] (GB:ABC75353.1); contains InterPro domain Thioredoxin-like fold; (InterPro:IPR012336); contains InterPro domain Glutathione S-transferase, C-terminal-like; (InterPro:IPR010987); contains InterPro domain Glutathione S-transferase, C-terminal; (InterPro:I…	-0.0807177	0.945587	0.871379	0.483008	1.39765	0.340253	0.45604	1.37177	0.367072
AT5G07220	Tairlink	250618_at	A member of Arabidopsis BAG (Bcl-2-associated athanogene) proteins, plant homologs of mammalian regulators of apoptosis. Plant BAG proteins are multi-functional and remarkably similar to their animal counterparts, as they regulate apoptotic-like processes ranging from pathogen attack, to abiotic stress, to plant development.	0.0139644	1.00973	0.972562	0.481836	1.39652	0.246603	0.069915	1.04965	0.863343
AT1G56340	Tairlink	256216_at	Encodes calreticulin CRT1.	-0.122553	0.918561	0.603151	0.481706	1.39639	0.0548162	0.168055	1.12354	0.477748
AT2G41490	Tairlink	267103_at	UDP-GlcNAc:dolichol phosphate N-acetylglucosamine-1-phosphate transferase	-0.066355	0.955048	0.786999	0.481404	1.3961	0.0649752	0.0147195	1.01026	0.952144
AT1G74590	Tairlink	260225_at	Encodes glutathione transferase belonging to the tau class of GSTs. Naming convention according to Wagner et al. (2002).	0.132742	1.09638	0.526944	0.481123	1.39583	0.0334452	0.657394	1.57723	0.0060627
AT1G21000	Tairlink	262803_at	zinc-binding family protein; similar to zinc-binding family protein [Arabidopsis thaliana] (TAIR:AT1G76590.1); similar to Os06g0624900 [Oryza sativa (japonica cultivar-group)] (GB:NP_001058108.1); similar to putative zinc-binding protein [Oryza sativa (japonica cultivar-group)] (GB:BAD35686.1); contains InterPro domain Protein of unknown function DUF597; (InterPro:IPR006734)	-0.192022	0.875378	0.495224	0.480423	1.39515	0.101186	0.437138	1.35392	0.132802
AT5G12390	Tairlink	245178_at	binding; similar to binding [Arabidopsis thaliana] (TAIR:AT3G57090.1); similar to Os01g0951800 [Oryza sativa (japonica cultivar-group)] (GB:NP_001045414.1); similar to Os05g0383000 [Oryza sativa (japonica cultivar-group)] (GB:NP_001055409.1); similar to unknown protein [Oryza sativa (japonica cultivar-group)] (GB:BAD87890.1); contains InterPro domain Tetratricopeptide region; (InterPro:IPR013026)…	-0.0898702	0.939607	0.769402	0.480273	1.39501	0.132005	-0.0169303	0.988333	0.955893
AT1G05340	Tairlink	264580_at	similar to unknown protein [Arabidopsis thaliana] (TAIR:AT2G32210.1); similar to conserved hypothetical protein [Medicago truncatula] (GB:ABD32591.1)	-0.0466669	0.968171	0.917912	0.480109	1.39485	0.298245	-0.434915	0.739737	0.344415
AT3G13235	Tairlink	257657_at	ubiquitin family protein; similar to Peptidase aspartic, catalytic; UBA-like [Medicago truncatula] (GB:ABE83112.1); contains InterPro domain Peptidase aspartic, catalytic; (InterPro:IPR009007); contains InterPro domain UBA-like; (InterPro:IPR009060); contains InterPro domain Peptidase A2A, retrovirus, catalytic; (InterPro:IPR001995); contains InterPro domain Ubiquitin; (InterPro:IPR000626); conta…	0.0397106	1.02791	0.797903	0.48001	1.39475	0.0068134	0.0250345	1.0175	0.871668
AT4G01940	Tairlink	255556_at	Encodes a protein containing the NFU domain that may be involved in iron-sulfur cluster assembly. Part of a five member gene family, more closely related to NFU2 and 3 than to NFU4 and 5. Targeted to the chloroplast.	0.0359776	1.02525	0.931207	0.479896	1.39464	0.260252	-0.138353	0.908556	0.740368
AT4G04490	Tairlink	255340_at	protein kinase family protein; similar to protein kinase family protein [Arabidopsis thaliana] (TAIR:AT4G04570.1); similar to protein kinase family protein [Arabidopsis thaliana] (TAIR:AT4G04540.1); similar to protein kinase family protein [Arabidopsis thaliana] (TAIR:AT4G04500.1); similar to receptor-like protein kinase homolog RK20-1 [Phaseolus vulgaris] (GB:AAD21872.1); contains InterPro domai…	-0.141059	0.906853	0.600349	0.479822	1.39457	0.0891846	0.521797	1.43574	0.0668757
AT4G20860	Tairlink	254447_at	FAD-binding domain-containing protein; similar to FAD-binding domain-containing protein [Arabidopsis thaliana] (TAIR:AT5G44360.1); similar to FAD-linked oxidoreductase 1 [Glycine max] (GB:ABC41950.1); contains InterPro domain FAD linked oxidase, N-terminal; (InterPro:IPR006094); contains InterPro domain Berberine/berberine-like; (InterPro:IPR012951); contains InterPro domain Oxygen oxidoreductase…	0.71797	1.64487	0.240645	0.479808	1.39456	0.426773	-0.0283134	0.980566	0.962174
AT4G17490	Tairlink	245250_at	Encodes a member of the ERF (ethylene response factor) subfamily B-3 of ERF/AP2 transcription factor family (ATERF-6). The protein contains one AP2 domain. There are 18 members in this subfamily including ATERF-1, ATERF-2, AND ATERF-5.	0.178124	1.13141	0.644535	0.479672	1.39443	0.224522	0.392294	1.31248	0.316431
AT1G66240	Tairlink	259824_at	ATX1; metal ion binding; similar to CCH (COPPER CHAPERONE) [Arabidopsis thaliana] (TAIR:AT3G56240.1); similar to copper chaperone [Populus alba x Populus tremula var. glandulosa] (GB:AAT12488.1); contains InterPro domain Heavy metal transport/detoxification protein; (InterPro:IPR006121)	-0.0431242	0.970551	0.826465	0.47934	1.39411	0.0259151	0.117254	1.08467	0.553256
AT5G20650	Tairlink	245999_at	encodes a member of copper transporter family and functionally complements a high affinity copper transporter mutant in yeast	-0.0825381	0.944395	0.774732	0.479324	1.39409	0.111785	-0.16954	0.889126	0.558456
AT2G36460	Tairlink	263921_at	fructose-bisphosphate aldolase, putative; similar to fructose-bisphosphate aldolase, putative [Arabidopsis thaliana] (TAIR:AT5G03690.2); similar to fructose-bisphosphate aldolase, putative [Arabidopsis thaliana] (TAIR:AT3G52930.1); similar to fructose-bisphosphate aldolase [Persea americana] (GB:CAB77243.2); contains InterPro domain Fructose-bisphosphate aldolase, class-I; (InterPro:IPR000741)	-0.0791651	0.946605	0.804033	0.479121	1.39389	0.147687	-0.0678293	0.954072	0.83159
AT1G05720	Tairlink	263181_at	selenoprotein family protein; similar to Os01g0894500 [Oryza sativa (japonica cultivar-group)] (GB:NP_001045069.1); similar to conserved hypothetical protein [Aedes aegypti] (GB:EAT34234.1); contains domain SUBFAMILY NOT NAMED (PTHR13077:SF1); contains domain FAMILY NOT NAMED (PTHR13077)	0.155883	1.1141	0.570763	0.478423	1.39322	0.0960015	-0.0220431	0.984837	0.935745
AT3G45310	Tairlink	252622_at	cysteine proteinase, putative; Identical to Thiol protease aleurain-like precursor (EC 3.4.22.16) [Arabidopsis Thaliana] (GB:Q8RWQ9;GB:Q9M3E7); similar to AALP (ARABIDOPSIS ALEURAIN-LIKE PROTEASE), cysteine-type peptidase [Arabidopsis thaliana] (TAIR:AT5G60360.1); similar to senescence-associated cysteine protease [Brassica oleracea] (GB:AAL60582.1); contains InterPro domain Peptidase, cysteine p…	-0.443803	0.735194	0.153837	0.478389	1.39319	0.126321	-0.113903	0.924085	0.704926
AT3G01720	Tairlink	259191_at	similar to unknown protein [Arabidopsis thaliana] (TAIR:AT5G13500.3); similar to Os01g0904500 [Oryza sativa (japonica cultivar-group)] (GB:NP_001045124.1); similar to unnamed protein product [Ostreococcus tauri] (GB:CAL50270.1); contains domain Nucleotide-diphospho-sugar transferases (SSF53448)	-0.284043	0.821286	0.176327	0.478048	1.39286	0.0307931	0.18453	1.13645	0.370857
AT5G52240	Tairlink	248349_at	Encodes a protein with similarity to progesterone-binding proteins in animals. Has been shown to bind steroids in vitro. Expressed in aerial portions of the plant excluding mature flowers and siliques. Antisense experiments suggest a role in inhibition of hypocotyl cell elongation. Expression is suppressed light grown seedlings transferred to the dark.	-0.0293745	0.979845	0.911119	0.477842	1.39266	0.085155	0.167549	1.12315	0.527168
AT5G53310	Tairlink	248264_at	myosin heavy chain-related; similar to Os01g0621700 [Oryza sativa (japonica cultivar-group)] (GB:NP_001043606.1); similar to myosin heavy chain-related (ISS) [Ostreococcus tauri] (GB:CAL52493.1); contains InterPro domain Myosin tail 2; (InterPro:IPR010926)	-0.148789	0.902007	0.702146	0.477383	1.39222	0.230565	-0.0636419	0.956846	0.869792
AT1G76130	Tairlink	261754_at	alpha-amylase, putative / 1,4-alpha-D-glucan glucanohydrolase, putative, strong similarity to alpha-amylase GI:7532799 from (Malus x domestica);contains Pfam profile PF00128: Alpha amylase, catalytic domain. Predicted to be secreted based on SignalP analysis.	-0.00209461	0.998549	0.994516	0.477377	1.39221	0.132596	0.0975166	1.06993	0.749417
AT2G20420	Tairlink	265257_at	succinyl-CoA ligase (GDP-forming) beta-chain, mitochondrial, putative / succinyl-CoA synthetase, beta chain, putative / SCS-beta, putative; Identical to Succinyl-CoA ligase [GDP-forming] beta-chain, mitochondrial precursor (EC 6.2.1.4) (Succinyl-CoA synthetase, beta chain) (SCS-beta) [Arabidopsis Thaliana] (GB:O82662); similar to ACLA-1 (ATP-citrate lyase A-1) [Arabidopsis thaliana] (TAIR:AT1G106…	-0.225175	0.855491	0.368836	0.47733	1.39216	0.0687443	0.181186	1.13382	0.467393
	Tairlink	256046_at		-0.157437	0.896616	0.634218	0.476968	1.39182	0.162302	0.381412	1.30262	0.258002
AT5G53650	Tairlink	248219_at	similar to Os05g0535700 [Oryza sativa (japonica cultivar-group)] (GB:NP_001056158.1)	0.112143	1.08083	0.629227	0.476186	1.39106	0.0542577	-0.0793843	0.946461	0.731987
AT3G20410	Tairlink	257621_at	calmodulin-domain protein kinase CDPK isoform 9 (CPK9)	-0.280481	0.823317	0.465041	0.476122	1.391	0.222805	0.401777	1.32113	0.300006
AT1G66970	Tairlink	255852_at	glycerophosphoryl diester phosphodiesterase family protein; Identical to Probable glycerophosphoryl diester phosphodiesterase 3 precursor (EC 3.1.4.46) (GPDL3) [Arabidopsis Thaliana] (GB:Q7Y208;GB:Q9FZI1); similar to glycerophosphoryl diester phosphodiesterase family protein [Arabidopsis thaliana] (TAIR:AT5G55480.1); similar to protein kinase family protein / glycerophosphoryl diester phosphodies…	-0.271294	0.828576	0.297499	0.476104	1.39098	0.0780192	-0.183213	0.880739	0.477132
AT2G23810	Tairlink	267293_at	Member of TETRASPANIN family	-0.125003	0.917002	0.669691	0.475698	1.39059	0.119043	0.0894454	1.06396	0.759823
AT3G56950	Tairlink	251661_at	One of the Major Intrinsic Proteins(MIPs) which facilitate the passive transport of small molecules across membranes.Belongs to a family of plant aquaporins.Similar to yeast and radish aquaporins. Located on ER.	-0.116732	0.922274	0.654645	0.475469	1.39037	0.0832796	-0.148574	0.902142	0.569972
AT5G38210	Tairlink	249550_at	serine/threonine protein kinase family protein; similar to serine/threonine protein kinase family protein [Arabidopsis thaliana] (TAIR:AT1G66880.1); similar to wall-associated kinase 4-like [Oryza sativa (japonica cultivar-group)] (GB:BAD82479.1); contains InterPro domain Protein kinase-like; (InterPro:IPR011009); contains InterPro domain Protein kinase; (InterPro:IPR000719); contains InterPro do…	0.00926586	1.00644	0.981198	0.475393	1.3903	0.23824	0.261635	1.19884	0.509052
AT3G17240	Tairlink	258439_at	lipoamide dehydrogenase precursor	-0.110822	0.92606	0.534373	0.47536	1.39026	0.0158803	0.322935	1.25087	0.0841066
AT4G05530	Tairlink	255240_at	short-chain dehydrogenase/reductase (SDR) family protein; similar to tropinone reductase, putative / tropine dehydrogenase, putative [Arabidopsis thaliana] (TAIR:AT2G29150.1); similar to Os09g0133200 [Oryza sativa (japonica cultivar-group)] (GB:NP_001062630.1); similar to PREDICTED: similar to CG10672-PA [Tribolium castaneum] (GB:XP_970502.1); contains InterPro domain Short-chain dehydrogenase/re…	-0.00213789	0.998519	0.993222	0.475342	1.39025	0.0745574	0.0696265	1.04944	0.782324
AT3G12910	Tairlink	257846_at	transcription factor; similar to ANAC042 (Arabidopsis NAC domain containing protein 42), transcription factor [Arabidopsis thaliana] (TAIR:AT2G43000.1); similar to putative development regulation gene OsNAC4 protein [Oryza sativa (japonica cultivar-group)] (GB:BAC45041.1); similar to Os03g0777000 [Oryza sativa (japonica cultivar-group)] (GB:NP_001051438.1); contains InterPro domain No apical meri…	-0.038684	0.973543	0.933599	0.474675	1.3896	0.315278	0.657134	1.57695	0.171105
AT4G37370	Tairlink	253046_at	member of CYP81D	0.145791	1.10634	0.726433	0.474547	1.38948	0.264359	0.711706	1.63774	0.1028
AT2G38310	Tairlink	267034_at	similar to unknown protein [Arabidopsis thaliana] (TAIR:AT5G05440.1); similar to hypothetical protein [Nicotiana tabacum] (GB:CAI84653.1); contains InterPro domain Bet v I allergen; (InterPro:IPR000916)	-0.226291	0.85483	0.659776	0.474524	1.38946	0.361432	0.163961	1.12036	0.749357
AT4G35180	Tairlink	253181_at	LHT7 (LYS/HIS TRANSPORTER 7); amino acid permease; similar to amino acid transporter family protein [Arabidopsis thaliana] (TAIR:AT1G47670.1); similar to ORF [Lilium lon (GB:BAA04838.1); contains InterPro domain Amino acid/polyamine transporter II; (InterPro:IPR002422); contains InterPro domain Amino acid transporter, transmembrane; (InterPro:IPR013057)	-0.108941	0.927269	0.638053	0.474208	1.38916	0.0545556	0.492003	1.4064	0.0470952
AT5G19690	Tairlink	245911_at	encodes an oligosaccharyl transferase involved response to high salt. Mutants are hypersensitive to high salt conditions	-0.276099	0.825821	0.296499	0.474084	1.38904	0.0833758	-0.0172772	0.988096	0.946893
AT1G06510	Tairlink	262622_at	unknown protein	-0.282531	0.822147	0.44164	0.473913	1.38887	0.205054	-0.229907	0.85269	0.529791
AT5G47960	Tairlink	248726_at	Encodes a small molecular weight g-protein.	0.0897894	1.06421	0.662954	0.473627	1.3886	0.0336275	0.0567874	1.04015	0.782391
AT5G27430	Tairlink	246784_at	signal peptidase subunit family protein; similar to signal peptidase subunit family protein [Arabidopsis thaliana] (TAIR:AT3G05230.1); similar to Signal peptidase 22 kDa subunit [Medicago truncatula] (GB:ABD32389.1); contains InterPro domain Signal peptidase 22 kDa subunit; (InterPro:IPR007653)	-0.126018	0.916357	0.784603	0.473397	1.38837	0.3127	-0.254876	0.838059	0.58193
AT4G26070	Tairlink	253993_at	Member of MAP Kinase Kinase. Likely functions in a stress-activated MAPK pathway. Can phosphorylate the MAPK AtMPK4, in response to stress. Gets phosphorylated by MEKK1 in response to wounding.	0.12006	1.08678	0.611255	0.473165	1.38815	0.0592148	-0.202532	0.869024	0.395136
AT2G31955	Tairlink	263472_at	COFACTOR OF NITRATE REDUCTASE AND XANTHINE DEHYDROGENASE 2. Encodes a protein involved in molybdenum cofactor biosynthesis. Homologous to E.coli moaA. Expression is abundant in all tissues examined, particularly in roots. Appears to have targeting signals for chloroplast or mitochondria.	-0.180615	0.882327	0.451243	0.472505	1.38752	0.0616617	0.261599	1.19881	0.280372
AT3G26280	Tairlink	257635_at	cytochrome P450 monooxygenase	-0.331405	0.794762	0.458175	0.472385	1.3874	0.29504	0.0658837	1.04673	0.88165
AT5G22530	Tairlink	249896_at	similar to unknown protein [Arabidopsis thaliana] (TAIR:AT5G22520.1)	-0.0786523	0.946942	0.683077	0.472041	1.38707	0.0249774	0.526933	1.44086	0.0140724
AT1G67970	Tairlink	259992_at	member of Heat Stress Transcription Factor (Hsf) family	0.0655146	1.04646	0.778517	0.471495	1.38655	0.0576126	0.372545	1.29463	0.124781
AT2G23910	Tairlink	266578_at	cinnamoyl-CoA reductase-related; similar to cinnamoyl-CoA reductase-related [Arabidopsis thaliana] (TAIR:AT4G30470.1); similar to Ribosome-binding factor A [Medicago truncatula] (GB:ABE85146.1); contains InterPro domain NAD-dependent epimerase/dehydratase; (InterPro:IPR001509)	0.077416	1.05513	0.905654	0.471364	1.38642	0.474441	-0.327703	0.796804	0.617353
AT3G54110	Tairlink	251902_at	Member of Uncoupling protein PUMP2 family. Encodes a mitochondrial uncoupling protein AtUCP1 involved in maintain the redox poise of the mitochondrial electron transport chain to facilitate photosynthetic metabolism. Disruption of UCP1 results in a photosynthetic phenotype. Specifically there is a restriction in photorespiration with a decrease in the rate of oxidation of photorespiratory glycine…	-0.150103	0.901186	0.624122	0.471133	1.3862	0.137663	0.257444	1.19536	0.404486
AT2G45660	Tairlink	267509_at	Controls flowering and is required for CO to promote flowering. It acts downstream of FT. Overexpression of (SOC1) AGL20 suppresses not only the late flowering of plants that have functional FRI and FLC alleles but also the delayed phase transitions during the vegetative stages of	-0.130938	0.913238	0.705889	0.471116	1.38618	0.187039	0.0528712	1.03733	0.87863
AT5G59550	Tairlink	247708_at	zinc finger (C3HC4-type RING finger) family protein; similar to zinc finger (C3HC4-type RING finger) family protein [Arabidopsis thaliana] (TAIR:AT3G46620.1); similar to Zinc finger, RING-type; Thioredoxin-related; RINGv [Medicago truncatula] (GB:ABE81988.1); contains InterPro domain Protein of unknown function DUF1117; (InterPro:IPR010543); contains InterPro domain Zinc finger, RING-type; (Inter…	-0.00160077	0.998891	0.995954	0.471002	1.38607	0.15051	0.663921	1.58438	0.0498338
AT2G33530	Tairlink	255842_at	SCPL46 (serine carboxypeptidase-like 46); serine carboxypeptidase; similar to SCPL45, serine carboxypeptidase [Arabidopsis thaliana] (TAIR:AT1G28110.2); similar to Os04g0396800 [Oryza sativa (japonica cultivar-group)] (GB:NP_001052663.1); similar to Serine carboxypeptidase family protein, expressed [Oryza sativa (japonica cultivar-group)] (GB:ABA93967.1); contains InterPro domain Esterase/lipase/…	-0.0951318	0.936187	0.736162	0.470962	1.38603	0.11041	0.076878	1.05473	0.785254
AT1G25560	Tairlink	255742_at	AP2 domain-containing transcription factor, putative; similar to RAV2 (REGULATOR OF THE ATPASE OF THE VACUOLAR MEMBRANE), DNA binding / transcription factor [Arabidopsis thaliana] (TAIR:AT1G68840.1); similar to DNA binding protein Rav [Capsicum annuum] (GB:AAQ05799.1); contains InterPro domain Pathogenesis-related transcriptional factor and ERF; (InterPro:IPR001471); contains InterPro domain Nucl…	-0.00825836	0.994292	0.985127	0.470949	1.38602	0.297142	0.189426	1.14031	0.669961
AT3G04120	Tairlink	AFFX-r2-At-GAPDH-5_s_at	encodes cytosolic GADPH (C subunit) involved in the glycolytic pathway but also interacts with H2O2 potentially placing it in a signalling cascade induced by ROS.	-0.0361131	0.975279	0.892055	0.47089	1.38596	0.0925877	-0.0086354	0.994032	0.974105
AT2G11520	Tairlink	263274_at	high overall homology to CRCK1	-0.473234	0.720348	0.0582777	0.470834	1.38591	0.0594142	0.224721	1.16855	0.344932
AT4G27320	Tairlink	253918_at	universal stress protein (USP) family protein; similar to universal stress protein (USP) family protein [Arabidopsis thaliana] (TAIR:AT5G54430.1); similar to Os07g0551400 [Oryza sativa (japonica cultivar-group)] (GB:NP_001059943.1); similar to CHP-rich zinc finger protein-like [Oryza sativa (japonica cultivar-group)] (GB:BAC65369.1); contains InterPro domain Universal stress protein (Usp); (Inter…	-0.40172	0.756956	0.157834	0.470689	1.38577	0.102141	-0.122318	0.91871	0.656901
AT1G67800	Tairlink	245197_at	copine-related; similar to copine-related [Arabidopsis thaliana] (TAIR:AT5G14420.2); similar to RING-finger protein [Capsicum annuum] (GB:AAX20031.1); contains InterPro domain Copine; (InterPro:IPR010734); contains InterPro domain von Willebrand factor, type A; (InterPro:IPR002035); contains InterPro domain Zinc finger, RING-type; (InterPro:IPR001841)	-0.0845211	0.943098	0.719193	0.470549	1.38564	0.0599064	0.2437	1.18403	0.307777
AT1G69410	Tairlink	260350_at	eukaryotic translation initiation factor 5A, putative / eIF-5A, putative; Identical to Eukaryotic translation initiation factor 5A-3 (eIF-5A-3) [Arabidopsis Thaliana] (GB:Q9C505;GB:Q94JU4); similar to EIF-5A (eukaryotic translation initiation factor 5A-1), translation initiation factor [Arabidopsis thaliana] (TAIR:AT1G13950.1); similar to eukaryotic translation initiation factor-5A [Brassica napu…	-0.0625058	0.957599	0.863771	0.470362	1.38546	0.209198	-0.372895	0.772231	0.314529
AT3G48680	Tairlink	252326_at	Encodes a mitochondrial gamma carbonic anhydrase-like protein. Component of the NADH dehydrogenase complex.	-0.184266	0.880097	0.557833	0.470297	1.38539	0.147288	0.0176261	1.01229	0.955022
AT3G06050	Tairlink	258469_at	Encodes a mitochondrial matrix localized peroxiredoxin involved in redox homeostasis. Knockout mutants have reduced root growth under certain oxidative stress conditions.	-0.00925521	0.993605	0.975336	0.470152	1.38526	0.131661	0.128221	1.09294	0.669423
	Tairlink	266445_at		-0.133319	0.911731	0.491435	0.47013	1.38523	0.0255172	0.159348	1.11678	0.412532
AT3G21080	Tairlink	256969_at	ABC transporter-related; similar to ABC transporter family protein [Arabidopsis thaliana] (TAIR:AT3G21090.1); similar to Os05g0222200 [Oryza sativa (japonica cultivar-group)] (GB:NP_001054952.1); similar to ABC transporter [Gossypium hirsutum] (GB:AAP80385.1)	0.0701814	1.04985	0.729906	0.469835	1.38495	0.0330118	0.13164	1.09554	0.519456
AT1G02170	Tairlink	264178_at	Metacaspase AtMCP1b. Arginine/lysine-specific cysteine protease activity. Induces apoptosis in yeast. Contains Pfam profile PF00656: ICE-like protease (caspase) p20 domain	-0.0695825	0.952914	0.814408	0.469684	1.38481	0.128179	0.216	1.16151	0.469893
AT1G10590	Tairlink	263206_at	DNA-binding protein-related; similar to DNA-binding protein-related [Arabidopsis thaliana] (TAIR:AT1G23750.1); similar to unknown [Medicago sativa] (GB:AAZ32857.1); contains InterPro domain Nucleic acid-binding, OB-fold, subgroup; (InterPro:IPR012340); contains InterPro domain Nucleic acid-binding, OB-fold; (InterPro:IPR008994); contains InterPro domain nucleic acid binding, OB-fold, tRNA/helicas…	-0.0885226	0.940485	0.721853	0.468975	1.38413	0.0743688	-0.0158123	0.9891	0.949188
AT1G76970	Tairlink	264951_at	VHS domain-containing protein / GAT domain-containing protein; similar to VHS domain-containing protein / GAT domain-containing protein [Arabidopsis thaliana] (TAIR:AT1G21380.1); similar to VHS and GAT domain protein [Glycine max] (GB:ABB90835.1); similar to Os11g0199700 [Oryza sativa (japonica cultivar-group)] (GB:NP_001067438.1); contains InterPro domain GAT; (InterPro:IPR004152); contains Inte…	0.0598239	1.04234	0.849467	0.468442	1.38361	0.1518	0.189823	1.14062	0.549316
AT2G39400	Tairlink	266983_at	hydrolase, alpha/beta fold family protein; similar to esterase/lipase/thioesterase family protein [Arabidopsis thaliana] (TAIR:AT3G55180.1); similar to Os12g0262700 [Oryza sativa (japonica cultivar-group)] (GB:NP_001066522.1); similar to Alpha/beta hydrolase [Medicago truncatula] (GB:ABE84979.1); contains InterPro domain Esterase/lipase/thioesterase; (InterPro:IPR000379); contains InterPro domain…	-0.0410163	0.97197	0.951035	0.46841	1.38358	0.486868	0.243291	1.18369	0.716301
AT4G00300	Tairlink	255714_at	fringe-related protein; similar to fringe-related protein [Arabidopsis thaliana] (TAIR:AT1G01570.1); similar to hypothetical protein [Trifolium pratense] (GB:BAE71200.1); contains InterPro domain Protein of unknown function DUF604; (InterPro:IPR006740)	-0.115378	0.92314	0.849836	0.467932	1.38312	0.446986	-0.222487	0.857087	0.715517
AT1G57590	Tairlink	246403_at	carboxylic ester hydrolase; similar to pectinacetylesterase, putative [Arabidopsis thaliana] (TAIR:AT5G26670.1); similar to pectin acetylesterase [Eucalyptus globulus subsp. globulus] (GB:ABG34280.1); contains InterPro domain Pectinacetylesterase; (InterPro:IPR004963)	-0.0616016	0.9582	0.908686	0.467823	1.38302	0.389888	0.0989688	1.07101	0.853855
AT4G37990	Tairlink	252984_at	Encodes an aromatic alcohol:NADP+ oxidoreductase whose mRNA levels are increased in response to treatment with a variety of phytopathogenic bacteria. Though similar to mannitol dehydrogenases, this enzyme does not have mannitol dehydrogenase activity.	-0.0618214	0.958054	0.800852	0.467774	1.38297	0.0715915	0.0198763	1.01387	0.935297
AT5G40650	Tairlink	249343_at	One of three isoforms of the iron-sulfur component of the succinate dehydrogenase complex, a component of the mitochondrial respiratory chain complex II. The product of the nuclear encoded gene is imported into the mitochondrion. Expressed during germination and post-germinative growth.	0.0795311	1.05667	0.678991	0.46763	1.38284	0.0258248	0.0527159	1.03722	0.783489
AT4G17695	Tairlink	245302_at	KAN3 (KANADI 3); DNA binding / transcription factor; similar to KAN2 (KANADI 2), DNA binding / transcription factor [Arabidopsis thaliana] (TAIR:AT1G32240.1); similar to myb family transcription factor [Brassica oleracea] (GB:ABD65609.1); contains InterPro domain Homeodomain-like; (InterPro:IPR009057); contains InterPro domain Myb-like DNA-binding region, SHAQKYF class; (InterPro:IPR006447); cont…	0.0269601	1.01886	0.957456	0.467549	1.38276	0.361995	0.114796	1.08282	0.82046
AT1G49000	Tairlink	260754_at	similar to unknown protein [Arabidopsis thaliana] (TAIR:AT3G18560.1); similar to Os02g0711400 [Oryza sativa (japonica cultivar-group)] (GB:NP_001047903.1); similar to hypothetical protein [Oryza sativa (japonica cultivar-group)] (GB:BAD45365.1)	0.294999	1.22688	0.302184	0.46731	1.38253	0.111506	0.0100473	1.00699	0.97143
AT5G47730	Tairlink	248769_at	SEC14 cytosolic factor, putative / polyphosphoinositide-binding protein, putative; similar to SEC14 cytosolic factor (SEC14) / phosphoglyceride transfer protein [Arabidopsis thaliana] (TAIR:AT1G55840.1); similar to polyphosphoinositide binding protein Ssh1p [Glycine max] (GB:AAB94598.1); contains InterPro domain Phosphatidylinositol transfer protein-like, N-terminal; (InterPro:IPR011074); contain…	-0.156537	0.897176	0.476969	0.467121	1.38235	0.0463311	0.356327	1.28016	0.118016
AT4G15470	Tairlink	245289_at	similar to glutamate binding [Arabidopsis thaliana] (TAIR:AT1G03070.1); similar to Os05g0402300 [Oryza sativa (japonica cultivar-group)] (GB:NP_001055493.1); similar to putative receptor associated protein [Capsicum chinense] (GB:CAI53895.2); contains InterPro domain Protein of unknown function UPF0005; (InterPro:IPR006214)	-0.190819	0.876108	0.521046	0.46684	1.38208	0.129184	-0.163415	0.892909	0.581881
AT4G01550	Tairlink	255585_at	ANAC069 (Arabidopsis NAC domain containing protein 69); similar to ANAC068/NTM1 (NAC WITH TRANSMEMBRANE MOTIF1), transcription factor/ transcriptional activator [Arabidopsis thaliana] (TAIR:AT4G01540.1)	-0.120878	0.919628	0.540373	0.466483	1.38174	0.0292033	0.0543231	1.03837	0.782076
AT1G08830	Tairlink	264809_at	Encodes a cytosolic copper/zinc superoxide dismutase CSD1 that can detoxify superoxide radicals. Its expression is affected by miR398-directed mRNA cleavage.	-0.156258	0.89735	0.564969	0.466325	1.38159	0.0999299	0.390126	1.31051	0.162846
AT2G02050	Tairlink	265219_at	NADH-ubiquinone oxidoreductase B18 subunit, putative; similar to Unknown protein [Oryza sativa (japonica cultivar-group)] (GB:AAN17398.1); similar to Os03g0129900 [Oryza sativa (japonica cultivar-group)] (GB:NP_001048851.1); similar to unnamed protein product [Oryza sativa (japonica cultivar-group)] (GB:BAA85408.1); contains InterPro domain p8MTCP1; (InterPro:IPR009069); contains InterPro domain …	-0.131726	0.912739	0.487898	0.466177	1.38144	0.024079	-0.168843	0.889556	0.376517
AT5G64400	Tairlink	247285_at	similar to unknown protein [Arabidopsis thaliana] (TAIR:AT5G09570.1); similar to Os03g0685500 [Oryza sativa (japonica cultivar-group)] (GB:NP_001050926.1); similar to unknown [Hyacinthus orientalis] (GB:AAS21010.1); contains InterPro domain CHCH; (InterPro:IPR010625)	0.0203912	1.01423	0.906124	0.466128	1.3814	0.0154728	0.0107302	1.00747	0.950509
AT4G28460	Tairlink	253796_at	unknown protein	-0.157299	0.896702	0.580809	0.465924	1.3812	0.115761	0.384663	1.30555	0.188123
AT3G25010	Tairlink	257100_at	disease resistance family protein; similar to disease resistance family protein / LRR family protein [Arabidopsis thaliana] (TAIR:AT3G24900.1); similar to protein binding [Arabidopsis thaliana] (TAIR:AT3G24982.1); similar to disease resistance family protein [Arabidopsis thaliana] (TAIR:AT3G25020.1); similar to putative kinase [Brassica napus] (GB:ABI99471.1); contains InterPro domain Leucine-ric…	-0.058354	0.960359	0.737501	0.465655	1.38094	0.0159982	0.391863	1.31209	0.037187
AT3G03020	Tairlink	258608_at	unknown protein	0.0731561	1.05202	0.907905	0.465587	1.38088	0.465725	-0.0348548	0.97613	0.956038
AT5G47230	Tairlink	248799_at	encodes a member of the ERF (ethylene response factor) subfamily B-3 of ERF/AP2 transcription factor family (ATERF-5). The protein contains one AP2 domain. There are 18 members in this subfamily including ATERF-1, ATERF-2, AND ATERF-5.	0.105448	1.07583	0.746739	0.46513	1.38044	0.167839	0.575944	1.49065	0.0930801
AT2G31680	Tairlink	263398_at	AtRABA5d (Arabidopsis Rab GTPase homolog A5d); GTP binding; similar to ARA/Ara-1/AtRABA5e/AtRab11D (Arabidopsis Rab GTPase homolog A5e), GTP binding [Arabidopsis thaliana] (TAIR:AT1G05810.1); similar to small GTP-binding protein (GB:AAA68983.1); contains InterPro domain Small GTP-binding protein domain; (InterPro:IPR005225); contains InterPro domain Ras small GTPase, Rab type; (InterPro:IPR003579…	0.192941	1.14309	0.25999	0.465055	1.38037	0.0131323	-0.0807709	0.945552	0.630938
AT3G19950	Tairlink	257996_at	zinc finger (C3HC4-type RING finger) family protein; similar to zinc finger (C3HC4-type RING finger) family protein [Arabidopsis thaliana] (TAIR:AT1G55530.1); similar to Zinc finger, RING-type; RINGv [Medicago truncatula] (GB:ABE78566.1); contains InterPro domain Zinc finger, RING-type; (InterPro:IPR001841)	-0.100264	0.932862	0.610816	0.465052	1.38037	0.0296214	0.00676816	1.0047	0.97247
AT2G40765	Tairlink	266059_at	similar to Ubiquinol-cytochrome c reductase complex 6.7 kDa protein (CR6) (GB:P48505)	0.0511061	1.03606	0.815932	0.465035	1.38035	0.0482574	0.148559	1.10846	0.501655
AT4G15610	Tairlink	245317_at	integral membrane family protein; similar to integral membrane family protein [Arabidopsis thaliana] (TAIR:AT3G06390.1); similar to unknown [Panax (GB:ABD73297.1); similar to Os07g0442900 [Oryza sativa (japonica cultivar-group)] (GB:NP_001059526.1); contains InterPro domain Protein of unknown function DUF588; (InterPro:IPR006702); contains InterPro domain Conserved hypothetical protein CHP1569, i…	-0.181098	0.882032	0.682228	0.464829	1.38015	0.30111	0.236239	1.17792	0.594048
AT5G14040	Tairlink	250206_at	mitochondrial phosphate transporter; similar to mitochondrial phosphate transporter, putative [Arabidopsis thaliana] (TAIR:AT3G48850.1); similar to mitochondrial phosphate transporter [Glycine max] (GB:BAA31582.1); contains InterPro domain Adenine nucleotide translocator 1; (InterPro:IPR002113); contains InterPro domain Mitochondrial substrate carrier; (InterPro:IPR001993)	-0.176731	0.884705	0.423019	0.464759	1.38009	0.0472516	0.0235261	1.01644	0.914108
AT1G48160	Tairlink	260726_at	signal recognition particle 19 kDa protein, putative / SRP19, putative; Identical to Signal recognition particle 19 kDa protein (SRP19) (SRP19) [Arabidopsis Thaliana] (GB:Q943Z6;GB:Q9LNG9); similar to LOC495049 protein [Xenopus laevis] (GB:AAH84166.1); similar to Os06g0342100 [Oryza sativa (japonica cultivar-group)] (GB:NP_001057570.1); contains InterPro domain Ribonucleoprotein complex SRP, Srp1…	-0.245946	0.843262	0.513522	0.464745	1.38007	0.225619	-0.0585431	0.960233	0.875528
AT2G19760	Tairlink	266701_at	first member of the Arabidopsis profilin multigene family, expressed in all organs of Arabidopsis. Binds poly-L-proline. The first intron of PRF1 enhances gene expression in vegetative tissues.	-0.212079	0.863292	0.618248	0.464503	1.37984	0.282862	-0.114059	0.923985	0.788043
AT4G10140	Tairlink	255810_at	similar to unknown protein [Arabidopsis thaliana] (TAIR:AT1G33490.1); similar to hypothetical protein LB305 [Leptospira interrogans serovar Lai str. 56601] (GB:NP_714849.1); similar to Os05g0105500 [Oryza sativa (japonica cultivar-group)] (GB:NP_001054411.1)	0.0297132	1.02081	0.914094	0.464487	1.37983	0.107468	-0.0682123	0.953819	0.804574
AT3G02520	Tairlink	258489_at	Encodes GF14 &#957;, a 14-3-3 protein isoform (14-3-3&#957;).	-0.125214	0.916868	0.519037	0.464025	1.37939	0.0275863	-0.0248327	0.982935	0.897518
AT1G63460	Tairlink	261530_at	glutathione peroxidase, putative; Identical to Probable glutathione peroxidase 8 (EC 1.11.1.9) (GPX8) [Arabidopsis Thaliana] (GB:Q8LBU2;GB:Q9SH32); similar to ATGPX6 (GLUTATHIONE PEROXIDASE 6), glutathione peroxidase [Arabidopsis thaliana] (TAIR:AT4G11600.1); similar to Glutathione peroxidase [Medicago truncatula] (GB:ABE92132.1); contains InterPro domain Thioredoxin-like fold; (InterPro:IPR01233…	0.0636473	1.0451	0.848504	0.463508	1.37889	0.177852	0.0487427	1.03436	0.883658
AT5G43010	Tairlink	249180_at	26S proteasome AAA-ATPase subunit RPT4a (RPT4a) mRNA,	-0.0898334	0.939631	0.678438	0.463436	1.37882	0.0459843	0.122449	1.08858	0.57299
AT3G02770	Tairlink	258614_at	dimethylmenaquinone methyltransferase family protein; Identical to Regulator of ribonuclease-like protein 1 [Arabidopsis Thaliana] (GB:Q9M8R9); similar to dimethylmenaquinone methyltransferase family protein [Arabidopsis thaliana] (TAIR:AT5G16450.2); similar to Dimethylmenaquinone methyltransferase [Medicago truncatula] (GB:ABE89807.1); contains InterPro domain Protein of unknown function 1935; (…	-0.138095	0.908718	0.652104	0.463348	1.37874	0.14402	-0.091025	0.938855	0.765873
AT4G08290	Tairlink	255129_at	nodulin MtN21 family protein; similar to nodulin MtN21 family protein [Arabidopsis thaliana] (TAIR:AT2G39510.1); similar to Os10g0210500 [Oryza sativa (japonica cultivar-group)] (GB:NP_001064323.1); similar to nodulin MtN21 family protein, putative, expressed [Oryza sativa (japonica cultivar-group)] (GB:ABB47055.1); contains InterPro domain Protein of unknown function DUF6, transmembrane; (InterP…	-0.0101021	0.993022	0.966129	0.463072	1.37847	0.0669846	0.0142372	1.00992	0.95228
AT1G17170	Tairlink	262518_at	Encodes glutathione transferase belonging to the tau class of GSTs. Naming convention according to Wagner et al. (2002).	0.123897	1.08967	0.546444	0.462295	1.37773	0.0364889	0.454747	1.37054	0.0392088
AT2G27920	Tairlink	264071_at	SCPL51; serine carboxypeptidase; similar to SCPL48 (serine carboxypeptidase-like 48), serine carboxypeptidase [Arabidopsis thaliana] (TAIR:AT3G45010.1); similar to Serine carboxypeptidase family protein, expressed [Oryza sativa (japonica cultivar-group)] (GB:ABF96395.1); contains InterPro domain Peptidase S10, serine carboxypeptidase; (InterPro:IPR001563)	-0.0703498	0.952407	0.803886	0.461966	1.37742	0.118243	-0.0396436	0.972895	0.888629
AT2G40270	Tairlink	263804_at	protein kinase family protein; similar to protein kinase family protein [Arabidopsis thaliana] (TAIR:AT3G56050.2); similar to ser-thr protein kinase [Gossypium hirsutum] (GB:AAO59488.1); contains InterPro domain Protein kinase-like; (InterPro:IPR011009); contains InterPro domain Protein kinase; (InterPro:IPR000719); contains InterPro domain Tyrosine protein kinase; (InterPro:IPR001245)	-0.166697	0.89088	0.613689	0.461847	1.3773	0.174103	0.229354	1.17231	0.489065
AT5G42440	Tairlink	249221_at	protein kinase family protein; similar to ATPSKR1 (PHYTOSULFOKIN RECEPTOR 1), ATP binding / peptide receptor/ protein serine/threonine kinase [Arabidopsis thaliana] (TAIR:AT2G02220.1); similar to Serine/threonine protein kinase, active site [Medicago truncatula] (GB:ABE86024.1); contains InterPro domain Protein kinase-like; (InterPro:IPR011009); contains InterPro domain Protein kinase; (InterPro:…	-0.100085	0.932978	0.491639	0.460814	1.37632	0.00561428	0.168676	1.12403	0.25352
AT5G06790	Tairlink	250696_at	similar to unknown protein [Arabidopsis thaliana] (TAIR:AT3G57950.1); similar to Os09g0279200 [Oryza sativa (japonica cultivar-group)] (GB:NP_001062757.1)	0.21037	1.15698	0.440562	0.460757	1.37626	0.103624	-0.137801	0.908904	0.611282
AT3G48140	Tairlink	252348_at	senescence-associated protein, putative; similar to germination protein-related [Arabidopsis thaliana] (TAIR:AT3G29970.1); similar to HvB12D [Hordeum vulgare subsp. vulgare] (GB:CAA54065.1); contains InterPro domain B12D; (InterPro:IPR010530)	0.00567301	1.00394	0.980285	0.460443	1.37596	0.0599679	-0.0724379	0.95103	0.752774
AT5G56250	Tairlink	248006_at	similar to unknown protein [Arabidopsis thaliana] (TAIR:AT5G56240.1); similar to Os04g0471400 [Oryza sativa (japonica cultivar-group)] (GB:NP_001053056.1); similar to hypothetical protein MtrDRAFT_AC146329g11v1 [Medicago truncatula] (GB:ABE91348.1)	-0.323133	0.799332	0.0922482	0.460408	1.37593	0.0218392	0.222119	1.16645	0.234939
AT2G37110	Tairlink	265446_at	similar to unknown protein [Arabidopsis thaliana] (TAIR:AT2G40935.1); similar to Uncharacterized Cys-rich domain [Medicago truncatula] (GB:ABE78316.1); contains InterPro domain Protein of unknown function Cys-rich; (InterPro:IPR006461)	-0.15291	0.899434	0.506337	0.4604	1.37592	0.0587362	0.15155	1.11076	0.510069
AT1G73030	Tairlink	262367_at	SNF7 family protein; similar to SNF7 family protein [Arabidopsis thaliana] (TAIR:AT1G17730.1); similar to putative developmental protein [Nicotiana benthamiana] (GB:AAO59435.1); contains InterPro domain Snf7; (InterPro:IPR005024)	-0.122935	0.918318	0.725072	0.459394	1.37496	0.200889	-0.185949	0.879071	0.595789
AT5G02490	Tairlink	250994_at	heat shock cognate 70 kDa protein 2 (HSC70-2) (HSP70-2); Identical to Heat shock cognate 70 kDa protein 2 (Hsc70.2) (HSC70-2) [Arabidopsis Thaliana] (GB:P22954;GB:Q9LZ53); similar to HSP70 (heat shock protein 70), ATP binding [Arabidopsis thaliana] (TAIR:AT3G12580.1); similar to heat shock cognate 70 kDa protein 3 (HSC70-3) (HSP70-3) [Arabidopsis thaliana] (TAIR:AT3G09440.1); similar to HSC70-1 (…	0.0596574	1.04222	0.895509	0.459222	1.3748	0.320414	0.0234347	1.01638	0.958843
AT1G15120	Tairlink	262593_at	ubiquinol-cytochrome C reductase complex 7.8 kDa protein, putative / mitochondrial hinge protein, putative; similar to ubiquinol-cytochrome C reductase complex 7.8 kDa protein, putative / mitochondrial hinge protein, putative [Arabidopsis thaliana] (TAIR:AT2G01090.1); similar to Os11g0162200 [Oryza sativa (japonica cultivar-group)] (GB:NP_001065827.1); similar to ubiquinol--cytochrome-c reductase…	-0.0302878	0.979225	0.874689	0.459014	1.3746	0.0284911	0.0876905	1.06267	0.649026
AT2G36680	Tairlink	265207_at	similar to unknown protein [Arabidopsis thaliana] (TAIR:AT3G53120.1); similar to Modifier of rudimentary protein, expressed [Oryza sativa (japonica cultivar-group)] (GB:ABF94363.1); contains InterPro domain Modifier of rudimentary, Modr; (InterPro:IPR009851)	-0.13231	0.91237	0.689018	0.458995	1.37458	0.177794	0.0119419	1.00831	0.971105
AT2G05380	Tairlink	263046_at	glycine-rich protein 3 short isoform (GRP3S) mRNA, complete	-0.0567726	0.961412	0.910494	0.458877	1.37447	0.370309	0.126971	1.092	0.801667
AT1G44800	Tairlink	261335_at	nodulin MtN21 family protein; similar to nodulin MtN21 family protein [Arabidopsis thaliana] (TAIR:AT4G08300.1); similar to Os10g0210500 [Oryza sativa (japonica cultivar-group)] (GB:NP_001064323.1); similar to unknown protein [Oryza sativa (japonica cultivar-group)] (GB:AAT58856.1); similar to Os02g0768300 [Oryza sativa (japonica cultivar-group)] (GB:NP_001048238.1); contains InterPro domain Prot…	0.0545801	1.03856	0.866676	0.458868	1.37446	0.172064	0.303127	1.23382	0.358155
AT3G22231	Tairlink	256766_at	Encodes a member of a novel 6 member Arabidopsis gene family. Expression of PCC1 is regulated by the circadian clock and is upregulated in response to both virulent and avirulent strains of Pseudomonas syringae pv. tomato.	0.886684	1.84892	0.213555	0.458698	1.3743	0.511498	0.0789965	1.05628	0.90931
AT4G08390	Tairlink	255142_at	Encodes a chloroplastic stromal ascorbate peroxidase sAPX. Ascorbate peroxidases are enzymes that scavenge hydrogen peroxide in plant cells. Eight types of APX have been described for Arabidopsis: three cytosolic (APX1, APX2, APX6), two chloroplastic types (stromal sAPX, thylakoid tAPX), and three microsomal (APX3, APX4, APX5) isoforms.	-0.207901	0.865796	0.648934	0.458522	1.37413	0.32206	0.201521	1.14991	0.658944
AT2G16600	Tairlink	265352_at	Encodes cytosolic cyclophilin ROC3.	-0.128999	0.914466	0.603965	0.457918	1.37356	0.0800508	-0.0557929	0.962066	0.82181
AT4G22220	Tairlink	254357_at	Encodes a mitochondrial protein similar to E.coli IscU. In bacteria, IscU is a scaffold protein accepting sulfur and iron to build a transient Fe-S cluster,which is subsequently transferred to a target apoprotein.	-0.0683866	0.953704	0.796345	0.457122	1.3728	0.100005	0.0427219	1.03006	0.871824
AT2G31020	Tairlink	267202_s_at	oxysterol-binding family protein; similar to oxysterol-binding family protein [Arabidopsis thaliana] (TAIR:AT2G31030.1); similar to oxysterol-binding family protein [Arabidopsis thaliana] (TAIR:AT4G08180.2); similar to oxysterol-binding family protein [Arabidopsis thaliana] (TAIR:AT1G13170.1); similar to Oxysterol-binding protein, expressed [Oryza sativa (japonica cultivar-group)] (GB:ABF98451.1)…	0.0214586	1.01499	0.924675	0.455875	1.37161	0.0596085	0.208182	1.15523	0.365946
AT4G32390	Tairlink	253427_at	phosphate translocator-related; similar to phosphate translocator-related [Arabidopsis thaliana] (TAIR:AT2G25520.1); similar to Protein of unknown function DUF250 [Medicago truncatula] (GB:ABE88491.1); contains InterPro domain Protein of unknown function DUF250; (InterPro:IPR004853)	-0.25015	0.840809	0.429546	0.455008	1.37079	0.160762	-0.296996	0.813946	0.350434
AT4G23850	Tairlink	254192_at	long-chain-fatty-acid--CoA ligase / long-chain acyl-CoA synthetase; similar to long-chain-fatty-acid--CoA ligase, putative / long-chain acyl-CoA synthetase, putative [Arabidopsis thaliana] (TAIR:AT4G11030.1); similar to LACS2 (LONG-CHAIN ACYL-COA SYNTHETASE 2) [Arabidopsis thaliana] (TAIR:AT1G49430.1); similar to long-chain-fatty-acid--CoA ligase, putative / long-chain acyl-CoA synthetase, putati…	-0.101378	0.932142	0.718621	0.454672	1.37047	0.120914	0.343441	1.26878	0.233012
AT5G11610	Tairlink	250381_at	exostosin family protein; similar to exostosin family protein [Arabidopsis thaliana] (TAIR:AT5G25820.1); similar to Exostosin-like [Medicago truncatula] (GB:ABE81272.1); contains InterPro domain Exostosin-like; (InterPro:IPR004263)	0.072141	1.05128	0.857664	0.454535	1.37034	0.268654	0.531814	1.44575	0.199031
AT1G48200	Tairlink	260715_at	similar to Os06g0149500 [Oryza sativa (japonica cultivar-group)] (GB:NP_001056817.1)	0.10472	1.07529	0.566299	0.453643	1.36949	0.0229992	-0.0314245	0.978454	0.862637
AT3G48640	Tairlink	252345_at	similar to unknown protein [Arabidopsis thaliana] (TAIR:AT5G66670.2)	0.264406	1.20114	0.322562	0.453235	1.36911	0.100286	0.0786803	1.05605	0.764879
AT1G59580	Tairlink	262076_at	encodes a mitogen-activated kinase involved in innate immunity	-0.119876	0.920267	0.741766	0.453163	1.36904	0.224194	-0.064066	0.956564	0.860021
AT5G54470	Tairlink	248160_at	zinc finger (B-box type) family protein; similar to zinc finger (B-box type) family protein [Arabidopsis thaliana] (TAIR:AT4G27310.1); similar to Os06g0298200 [Oryza sativa (japonica cultivar-group)] (GB:NP_001057441.1); similar to hypothetical protein [Cleome spinosa] (GB:ABD96940.1); contains InterPro domain Zinc finger, CONSTANS-type; (InterPro:IPR002926); contains InterPro domain Zinc finger,…	-0.330584	0.795214	0.16886	0.452858	1.36875	0.0665618	-0.0821638	0.94464	0.724081
AT2G38740	Tairlink	266413_at	haloacid dehalogenase-like hydrolase family protein; similar to haloacid dehalogenase-like hydrolase family protein [Arabidopsis thaliana] (TAIR:AT1G56500.1); similar to Os09g0407700 [Oryza sativa (japonica cultivar-group)] (GB:NP_001063137.1); similar to beta-phosphoglucomutase-like protein [Oryza sativa (japonica cultivar-group)] (GB:BAD36245.1); contains InterPro domain HAD-superfamily hydrola…	-0.170419	0.888585	0.443938	0.452816	1.36871	0.0545828	0.150521	1.10997	0.497956
AT2G25000	Tairlink	263536_at	Pathogen-induced transcription factor. Forms protein complexes with itself and with WRKY40. Coexpression with WRKY18 or WRKY40 made plants more susceptible to both P. syringae and B. cinerea. WRKY18, WRKY40, and WRKY60 have partially redundant roles in response to the hemibiotrophic bacterial pathogen Pseudomonas syringae and the necrotrophic fungal pathogen Botrytis cinerea, with WRKY18 playing …	-0.257466	0.836556	0.427959	0.452519	1.36843	0.172978	0.167335	1.12298	0.604101
AT5G59540	Tairlink	247679_at	oxidoreductase, 2OG-Fe(II) oxygenase family protein; similar to 2-oxoglutarate-dependent dioxygenase, putative [Arabidopsis thaliana] (TAIR:AT5G59530.1); similar to unknown [Prunus armeniaca] (GB:AAD38147.1); contains InterPro domain ATPase, F1/V1/A1 complex, alpha/beta subunit, nucleotide-binding; (InterPro:IPR000194); contains InterPro domain 2OG-Fe(II) oxygenase; (InterPro:IPR005123)	0.213189	1.15925	0.396196	0.451715	1.36767	0.0844333	0.140874	1.10257	0.572295
AT3G52800	Tairlink	252009_at	zinc finger (AN1-like) family protein; Identical to Zinc finger A20 and AN1 domain-containing stress-associated protein 6 (AtSAP6) (SAP6) [Arabidopsis Thaliana] (GB:Q94B40;GB:Q9LXI5); similar to zinc finger (AN1-like) family protein [Arabidopsis thaliana] (TAIR:AT2G36320.1); similar to Zinc finger, AN1-type; Zinc finger, A20-type; Antihaemostatic protein [Medicago truncatula] (GB:ABE93196.1); con…	0.0245847	1.01719	0.935537	0.45144	1.3674	0.152256	0.0912156	1.06527	0.764448
AT3G05970	Tairlink	258563_at	encode peroxisomal long-chain acyl-CoA synthetase (LACS) isozymes	0.063204	1.04478	0.772026	0.451279	1.36725	0.052928	0.163387	1.11991	0.457639
AT1G20200	Tairlink	261227_at	EMB2719 (EMBRYO DEFECTIVE 2719); binding; Identical to Probable 26S proteasome non-ATPase regulatory subunit 3a (26S proteasome subunit S3-a) [Arabidopsis Thaliana] (GB:Q9LNU4;GB:Q8L852); similar to 26S proteasome regulatory subunit S3, putative (RPN3) [Arabidopsis thaliana] (TAIR:AT1G75990.1); similar to Probable 26S proteasome non-ATPase regulatory subunit 3 (26S proteasome subunit S3) (Nuclear…	-0.042224	0.971157	0.822946	0.451019	1.36701	0.0284279	-0.0651513	0.955845	0.73022
AT5G45420	Tairlink	248954_at	myb family transcription factor; similar to DNAJ heat shock N-terminal domain-containing protein / cell division protein-related [Arabidopsis thaliana] (TAIR:AT3G11450.1); similar to Os08g0159000 [Oryza sativa (japonica cultivar-group)] (GB:NP_001061040.1); similar to gonidia forming protein GlsA [Lilium lon (GB:BAC77346.1); contains InterPro domain Homeodomain-related; (InterPro:IPR012287); cont…	-0.08789	0.940898	0.691522	0.450558	1.36657	0.0562309	-0.0613756	0.95835	0.781408
AT4G21120	Tairlink	254453_at	cationic amino acid transporter	0.0922238	1.06601	0.490205	0.450553	1.36656	0.00367372	-0.219657	0.858769	0.113177
AT1G76930	Tairlink	264960_at	Encodes an Arabidopsis extensin gene that belongs to cell-wall hydroxyproline-rich glycoproteins. The cross-link of extensins enforces cell wall strength. Transgenic plants overexpressing this gene show an increase in stem thickness.	0.0714979	1.05081	0.887316	0.450251	1.36628	0.378644	0.455965	1.3717	0.372788
AT3G44720	Tairlink	252652_at	prephenate dehydratase family protein; similar to prephenate dehydratase family protein [Arabidopsis thaliana] (TAIR:AT5G22630.1); similar to prephenate dehydratase [Ipomoea trifida] (GB:AAS79603.1); contains InterPro domain Prephenate dehydratase; (InterPro:IPR001086)	-0.443611	0.735292	0.137954	0.450248	1.36628	0.13259	0.558053	1.47228	0.0676162
AT1G09240	Tairlink	264261_at	nicotianamine synthase, putative; Identical to Nicotianamine synthase 3 (EC 2.5.1.43) (S-adenosyl-L-methionine:S- adenosyl-L-methionine:S-adenosyl-methionine 3-amino-3- carboxypropyltransferase 3) (AtNAS3) (NAS3) [Arabidopsis Thaliana] (GB:O80483); similar to nicotianamine synthase, putative [Arabidopsis thaliana] (TAIR:AT1G56430.1); similar to nicotianamine synthase [Thlaspi caerulescens] (GB:CA…	0.16721	1.12289	0.488069	0.449064	1.36515	0.0760312	-5.67586e-05	0.999961	0.999811
AT4G36670	Tairlink	246238_at	mannitol transporter, putative; Identical to Probable polyol transporter 6 (PLT6) [Arabidopsis Thaliana] (GB:Q8GXR2;GB:O23213); similar to mannitol transporter, putative [Arabidopsis thaliana] (TAIR:AT2G18480.1); similar to Sugar transporter superfamily; Major facilitator superfamily MFS_1 [Medicago truncatula] (GB:ABE78857.1); similar to putative polyol transporter 1 [Lotus japonicus] (GB:CAJ292…	0.13516	1.09821	0.842664	0.448784	1.36489	0.512788	-0.218686	0.859347	0.748372
AT3G22160	Tairlink	256793_at	VQ motif-containing protein; similar to VQ motif-containing protein [Arabidopsis thaliana] (TAIR:AT4G15120.1); similar to Os02g0173200 [Oryza sativa (japonica cultivar-group)] (GB:NP_001046037.1); similar to VQ [Medicago truncatula] (GB:ABE94086.1); similar to Os06g0666400 [Oryza sativa (japonica cultivar-group)] (GB:NP_001058308.1); contains InterPro domain VQ; (InterPro:IPR008889)	-0.103864	0.930537	0.597986	0.448449	1.36457	0.0348859	0.589091	1.5043	0.00824808
AT3G57020	Tairlink	251658_at	strictosidine synthase family protein; similar to strictosidine synthase family protein [Arabidopsis thaliana] (TAIR:AT3G57010.1); similar to putative strictosidine synthase [Lycopersicon esculentum] (GB:AAF75751.1); similar to putative strictosidine synthase [Oryza sativa (japonica cultivar-group)] (GB:AAR87254.1); similar to Os03g0750700 [Oryza sativa (japonica cultivar-group)] (GB:NP_001051286…	-0.250339	0.840699	0.572717	0.448365	1.36449	0.318255	0.238658	1.17989	0.590569
AT3G48850	Tairlink	252334_at	mitochondrial phosphate transporter, putative; similar to mitochondrial phosphate transporter [Arabidopsis thaliana] (TAIR:AT5G14040.1); similar to mitochondrial phosphate transporter [Zea mays] (GB:BAA31583.1); contains InterPro domain Adenine nucleotide translocator 1; (InterPro:IPR002113); contains InterPro domain Mitochondrial substrate carrier; (InterPro:IPR001993)	-0.115387	0.923135	0.547379	0.448365	1.36449	0.0307022	0.458092	1.37372	0.0277619
AT5G44090	Tairlink	249081_at	calcium-binding EF hand family protein, putative / protein phosphatase 2A 62 kDa B'' regulatory subunit, putative; similar to calcium-binding EF hand family protein [Arabidopsis thaliana] (TAIR:AT1G03960.1); similar to calcium-binding EF-hand family protein [Arabidopsis thaliana] (TAIR:AT1G54450.1); similar to calcium-binding EF hand family protein [Arabidopsis thaliana] (TAIR:AT5G28850.2); simil…	-0.212142	0.863254	0.377531	0.448177	1.36432	0.0743399	0.0681129	1.04834	0.774206
AT5G59420	Tairlink	247677_at	oxysterol-binding family protein; similar to UNE18 (unfertilized embryo sac 18), oxysterol binding [Arabidopsis thaliana] (TAIR:AT5G02100.1); similar to oxysterol-binding family protein [Arabidopsis thaliana] (TAIR:AT3G09300.1); similar to Os03g0274000 [Oryza sativa (japonica cultivar-group)] (GB:NP_001049701.1); similar to oxysterol-binding protein [Solanum tuberosum] (GB:AAR25799.1); contains I…	-0.133699	0.911491	0.594712	0.448138	1.36428	0.0889498	0.215651	1.16123	0.394559
AT4G11000	Tairlink	254948_at	ankyrin repeat family protein; similar to ankyrin repeat family protein [Arabidopsis thaliana] (TAIR:AT4G10720.1); similar to Ankyrin [Medicago truncatula] (GB:ABE88815.1); contains InterPro domain Ankyrin; (InterPro:IPR002110)	-0.20533	0.86734	0.54597	0.447167	1.36336	0.198825	-0.080969	0.945422	0.810787
AT1G22200	Tairlink	255925_at	similar to unknown protein [Arabidopsis thaliana] (TAIR:AT1G36050.1); similar to Serolo (GB:ABF95668.1); similar to Os04g0455900 [Oryza sativa (japonica cultivar-group)] (GB:NP_001052965.1); contains InterPro domain Protein of unknown function DUF1692; (InterPro:IPR012936)	-0.232572	0.851116	0.331316	0.447096	1.36329	0.0731265	0.00319963	1.00222	0.989155
AT4G34200	Tairlink	253274_at	EDA9 (embryo sac development arrest 9); NAD binding / amino acid binding / cofactor binding / oxidoreductase, acting on the CH-OH group of donors, NAD or NADP as acceptor / phosphoglycerate dehydrogenase; similar to PGDH (3-PHOSPHOGLYCERATE DEHYDROGENASE), phosphoglycerate dehydrogenase [Arabidopsis thaliana] (TAIR:AT1G17745.1); similar to D-3-phosphoglycerate dehydrogenase, putative / 3-PGDH, pu…	-0.399314	0.758219	0.290243	0.446999	1.3632	0.238739	1.00986	2.01372	0.0144958
AT2G46170	Tairlink	266553_at	reticulon family protein (RTNLB5); similar to reticulon family protein (RTNLB6) [Arabidopsis thaliana] (TAIR:AT3G61560.1); similar to putative 24 kDa seed maturation protein-like protein [Solanum tuberosum] (GB:ABC01908.1); contains InterPro domain Reticulon; (InterPro:IPR003388)	-0.0619302	0.957982	0.875742	0.446469	1.3627	0.269818	-0.0235172	0.983831	0.952632
AT4G38100	Tairlink	253005_at	threonine endopeptidase; similar to unknown protein [Arabidopsis thaliana] (TAIR:AT4G01150.1); similar to Os06g0217700 [Oryza sativa (japonica cultivar-group)] (GB:NP_001057152.1); similar to Os09g0465800 [Oryza sativa (japonica cultivar-group)] (GB:NP_001063416.1); similar to unknown (GB:AAB00107.1); contains InterPro domain 20S proteasome, A and B subunits; (InterPro:IPR001353)	-0.0129355	0.991074	0.978447	0.446383	1.36262	0.35844	0.00820061	1.0057	0.986335
AT3G04120	Tairlink	258588_s_at	encodes cytosolic GADPH (C subunit) involved in the glycolytic pathway but also interacts with H2O2 potentially placing it in a signalling cascade induced by ROS.	-0.0676139	0.954215	0.712763	0.44597	1.36223	0.0261669	0.101025	1.07254	0.583383
AT3G17780	Tairlink	257867_at	similar to unknown protein [Arabidopsis thaliana] (TAIR:AT1G48440.1); similar to Os02g0734900 [Oryza sativa (japonica cultivar-group)] (GB:NP_001048043.1); similar to Os03g0240700 [Oryza sativa (japonica cultivar-group)] (GB:NP_001049510.1); similar to Erwinia induced protein 2 [Solanum tuberosum] (GB:AAO32066.1)	0.0565957	1.04001	0.812008	0.44577	1.36204	0.076454	-0.00361338	0.997499	0.987873
AT1G66160	Tairlink	256522_at	U-box domain-containing protein; similar to U-box domain-containing protein [Arabidopsis thaliana] (TAIR:AT5G37490.1); similar to syringolide-induced protein 13-1-1 [Glycine max] (GB:BAB86896.1); contains InterPro domain Armadillo-like helical; (InterPro:IPR011989); contains InterPro domain U box; (InterPro:IPR003613)	0.128807	1.09339	0.764266	0.445751	1.36202	0.307598	0.386271	1.30701	0.374462
AT2G23310	Tairlink	245083_at	Encodes AtRER1C1, a Golgi membrane protein involved in returning the molecules that are exported from the endoplasmic reticulum (ER) to the Golgi apparatus back to the ER (a mechanism known as retrieval). There are two Arabidopsis homologues of AtRERC1: AtRER1A and AtRER1B.	0.0153428	1.01069	0.978887	0.445648	1.36193	0.446784	-0.216037	0.860927	0.710103
AT5G63030	Tairlink	247418_at	glutaredoxin, putative; Identical to Glutaredoxin-C1 (AtGrxC1) (GRXC1) [Arabidopsis Thaliana] (GB:Q8L8T2;GB:Q8RXH1;GB:Q9FM49); similar to glutaredoxin, putative [Arabidopsis thaliana] (TAIR:AT5G40370.1); similar to Glutaredoxin, eukaryotic and viruses [Medicago truncatula] (GB:ABE93578.1); contains InterPro domain Thioredoxin-like fold; (InterPro:IPR012336); contains InterPro domain Glutaredoxin,…	0.0348067	1.02442	0.908173	0.445521	1.36181	0.154486	0.0416448	1.02929	0.890249
AT2G36880	Tairlink	263838_at	MAT3 (METHIONINE ADENOSYLTRANSFERASE 3); methionine adenosyltransferase; similar to SAM1 (S-adenosylmethionine synthetase 1), methionine adenosyltransferase [Arabidopsis thaliana] (TAIR:AT1G02500.2); similar to MTO3 (S-adenosylmethionine synthase 3), methionine adenosyltransferase [Arabidopsis thaliana] (TAIR:AT3G17390.1); similar to MAT2/SAM-2 (S-adenosylmethionine synthetase 2) [Arabidopsis tha…	-0.16581	0.891428	0.568181	0.445044	1.36136	0.138569	-0.0289236	0.980151	0.92025
AT5G43780	Tairlink	249112_at	sulfate adenylyltransferase, ATP sulfurylase	-0.138172	0.90867	0.684339	0.444696	1.36103	0.20245	0.371445	1.29365	0.282932
AT4G13180	Tairlink	254759_at	short-chain dehydrogenase/reductase (SDR) family protein; similar to short-chain dehydrogenase/reductase (SDR) family protein [Arabidopsis thaliana] (TAIR:AT3G03980.1); similar to short chain dehydrogenase [Solanum tuberosum] (GB:BAE46415.1); contains InterPro domain Short-chain dehydrogenase/reductase SDR; (InterPro:IPR002198); contains InterPro domain Glucose/ribitol dehydrogenase; (InterPro:IP…	-0.00361449	0.997498	0.993837	0.444673	1.36101	0.349495	0.0203951	1.01424	0.965235
AT3G11900	Tairlink	258729_at	encodes an amino acid transporter that transports aromatic and neutral amino acids, IAA, and 2,4-D. Expressed in all tissues with highest abundance in flowers and cauline leaves. a member of a small gene family in Arabidopsis and represents a new class of amino acid transporters.	0.00328949	1.00228	0.988854	0.444628	1.36096	0.0746354	0.183701	1.13579	0.440176
AT1G28510	Tairlink	261440_at	similar to unknown protein [Arabidopsis thaliana] (TAIR:AT3G58150.1); similar to unknown protein [Oryza sativa (japonica cultivar-group)] (GB:BAD81625.1); similar to Os01g0242300 [Oryza sativa (japonica cultivar-group)] (GB:NP_001042554.1); contains InterPro domain Optic atrophy 3; (InterPro:IPR010754)	-0.228559	0.853487	0.235118	0.444423	1.36077	0.029838	-0.0561382	0.961835	0.765244
AT3G05360	Tairlink	259297_at	disease resistance family protein / LRR family protein; similar to disease resistance family protein / LRR family protein [Arabidopsis thaliana] (TAIR:AT1G71390.1); similar to disease resistance family protein / LRR family protein [Arabidopsis thaliana] (TAIR:AT1G71400.1); similar to disease resistance family protein [Arabidopsis thaliana] (TAIR:AT3G05370.1); similar to Hcr9-Avr4-chl1 [Lycopersic…	-0.189998	0.876607	0.279762	0.443726	1.36011	0.0196562	0.333789	1.26032	0.0679434
AT1G73630	Tairlink	260076_at	calcium-binding protein, putative; similar to calcium-binding protein, putative [Arabidopsis thaliana] (TAIR:AT1G18210.2); similar to Calcium-binding EF-hand [Medicago truncatula] (GB:ABE81417.1); contains InterPro domain EF-Hand type; (InterPro:IPR011992); contains InterPro domain Calcium-binding EF-hand; (InterPro:IPR002048)	0.0680639	1.04831	0.845326	0.44344	1.35984	0.215934	-0.314909	0.803902	0.373192
AT1G19960	Tairlink	261221_at	similar to transmembrane receptor [Arabidopsis thaliana] (TAIR:AT2G32140.1)	0.313865	1.24303	0.735974	0.44306	1.35948	0.634761	-0.311611	0.805741	0.737793
AT1G77760	Tairlink	259681_at	Encodes the cytosolic minor isoform of nitrate reductase (NR). Involved in the first step of nitrate assimilation, it contributes about 15% of the nitrate reductase activity in shoots. Similar to molybdopterin oxidoreductases at the N-terminus, and to FAD/NAD-binding cytochrome reductases at the C-terminus. Cofactors: FAD, heme iron (cytochrome B-557), and molybdenum-pterin.	-0.527324	0.693841	0.512327	0.442399	1.35886	0.58168	0.89519	1.85986	0.272656
AT1G10140	Tairlink	264467_at	similar to unknown protein [Arabidopsis thaliana] (TAIR:AT1G58420.1); similar to Os07g0123800 [Oryza sativa (japonica cultivar-group)] (GB:NP_001058800.1); similar to Os03g0769700 [Oryza sativa (japonica cultivar-group)] (GB:NP_001051398.1); similar to hypothetical protein MtrDRAFT_AC140720g19v1 [Medicago truncatula] (GB:ABE79597.1)	-0.0491021	0.966538	0.904329	0.442201	1.35868	0.28863	0.861967	1.81751	0.0491593
AT4G30270	Tairlink	253666_at	encodes a protein similar to endo xyloglucan transferase in sequence. It is also very similar to BRU1 in soybean, which is involved in brassinosteroid response.	-0.0471847	0.967823	0.95682	0.441693	1.3582	0.613853	0.640527	1.5589	0.466531
AT2G05540	Tairlink	265511_at	glycine-rich protein; similar to glycine-rich protein [Arabidopsis thaliana] (TAIR:AT2G05530.1); similar to Glycine rich [Medicago truncatula] (GB:ABE77579.1); contains InterPro domain Glycine rich; (InterPro:IPR010800)	-0.211941	0.863375	0.674814	0.441042	1.35758	0.387472	0.0564654	1.03991	0.910742
AT4G00860	Tairlink	255629_at	putative pathogenesis-related protein whose transcript level is induced in response to ozone and pathogenic Pseudomonas strains.	-0.0232705	0.984	0.863754	0.441035	1.35758	0.00495549	-0.0408337	0.972093	0.763581
AT5G02040	Tairlink	251034_at	prenylated rab acceptor (PRA1) family protein; similar to prenylated rab acceptor (PRA1) family protein [Arabidopsis thaliana] (TAIR:AT5G05987.1); similar to Os05g0455600 [Oryza sativa (japonica cultivar-group)] (GB:NP_001055724.1); similar to unknown protein [Oryza sativa (japonica cultivar-group)] (GB:BAD82667.1); similar to Os01g0847900 [Oryza sativa (japonica cultivar-group)] (GB:NP_001044801…	0.00942715	1.00656	0.964156	0.44084	1.35739	0.050008	0.0855561	1.0611	0.684258
AT5G55200	Tairlink	248101_at	co-chaperone grpE protein, putative; similar to AR192, adenyl-nucleotide exchange factor/ chaperone binding / protein binding / protein homodimerization [Arabidopsis thaliana] (TAIR:AT4G26780.1); similar to chaperone GrpE type 2 [Nicotiana tabacum] (GB:AAC72387.1); contains InterPro domain GrpE protein, head; (InterPro:IPR009012); contains InterPro domain GrpE protein; (InterPro:IPR000740)	-0.19569	0.873155	0.443701	0.440708	1.35727	0.0971826	0.191807	1.14219	0.452614
AT3G08710	Tairlink	258665_at	ATH9 (thioredoxin H-type 9); similar to thioredoxin family protein [Arabidopsis thaliana] (TAIR:AT2G40790.1); similar to thioredoxin h-like protein [Nicotiana tabacum] (GB:AAN63619.1); contains InterPro domain Thioredoxin-like fold; (InterPro:IPR012336); contains InterPro domain Thioredoxin-related; (InterPro:IPR006662); contains InterPro domain Thioredoxin domain 2; (InterPro:IPR006663); contain…	-0.11729	0.921918	0.612362	0.440342	1.35693	0.0715568	0.116495	1.0841	0.614753
AT1G22510	Tairlink	261938_at	zinc finger (C3HC4-type RING finger) family protein; similar to zinc finger (C3HC4-type RING finger) family protein [Arabidopsis thaliana] (TAIR:AT1G72175.1); similar to hypothetical protein LOC406612 [Danio rerio] (GB:NP_999915.1); similar to Os03g0839000 [Oryza sativa (japonica cultivar-group)] (GB:NP_001051839.1); contains InterPro domain Zinc finger, RING-type; (InterPro:IPR001841)	0.142535	1.10384	0.740392	0.439984	1.35659	0.314229	0.0538255	1.03801	0.900261
AT1G16000	Tairlink	261790_at	similar to unknown protein [Arabidopsis thaliana] (TAIR:AT1G80890.1); similar to Os12g0556400 [Oryza sativa (japonica cultivar-group)] (GB:NP_001067003.1); similar to hypothetical protein LOC_Os12g36930 [Oryza sativa (japonica cultivar-group)] (GB:ABA99557.1)	-0.106947	0.928551	0.712314	0.439483	1.35612	0.143821	-0.270759	0.828884	0.356666
AT2G17130	Tairlink	263583_at	NAD+ dependent isocitrate dehydrogenase subunit 2 (IDH2)	-0.0783871	0.947116	0.719274	0.439359	1.356	0.0584581	-0.0708731	0.952062	0.745097
AT2G26530	Tairlink	245041_at	unknown function	-0.0414135	0.971702	0.917894	0.439238	1.35589	0.28402	0.510206	1.42425	0.216485
AT3G45640	Tairlink	252592_at	Encodes a mitogen-activated kinase whose mRNA levels increase in response to touch, cold, salinity stress and chitin oligomers.	-0.0729861	0.950668	0.784055	0.438984	1.35565	0.114569	0.369976	1.29233	0.178163
AT3G06860	Tairlink	258555_at	Encodes a multifunctional protein. Involved in peroxisomal fatty acid beta oxidation. Loss-of-function mutant lacks hydroxyacyl-CoA dehydrogenase activity and have reduced levels of long-chain enoyl-CoA hydratase activity. The mutant has fewer but larger peroxisomes.	-0.41033	0.752451	0.103215	0.438015	1.35474	0.0838467	0.0533772	1.03769	0.824178
AT1G10700	Tairlink	262762_at	ribose-phosphate pyrophosphokinase 3 / phosphoribosyl diphosphate synthetase 3 (PRS3); Identical to Ribose-phosphate pyrophosphokinase 3 (EC 2.7.6.1) (Phosphoribosyl pyrophosphate synthetase 3) (PRS3) [Arabidopsis Thaliana] (GB:Q93Z66;GB:Q9SAD2;GB:Q9SGY0;GB:Q9XFR3); similar to ribose-phosphate pyrophosphokinase 4 / phosphoribosyl diphosphate synthetase 4 (PRS4) [Arabidopsis thaliana] (TAIR:AT2G42…	-0.160891	0.894472	0.665117	0.43791	1.35464	0.248414	0.35529	1.27924	0.345214
AT3G27240	Tairlink	257148_at	cytochrome c1, putative; similar to cytochrome c1, putative [Arabidopsis thaliana] (TAIR:AT5G40810.1); similar to Cytochrome c, monohaem [Medicago truncatula] (GB:ABE81122.1); contains InterPro domain Cytochrome c, monohaem; (InterPro:IPR009056); contains InterPro domain Cytochrome c region; (InterPro:IPR012282); contains InterPro domain Cytochrome c1; (InterPro:IPR002326)	-0.126296	0.916181	0.552401	0.437501	1.35426	0.0529804	-0.0165726	0.988578	0.93747
AT1G15100	Tairlink	262590_at	Encodes a putative RING-H2 finger protein RHA2a.	-0.226115	0.854934	0.571438	0.437327	1.35409	0.280958	0.0699558	1.04968	0.860298
AT1G64520	Tairlink	261955_at	26S proteasome regulatory subunit, putative (RPN12); similar to 26S proteasome non-ATPase regulatory subunit, putative [Arabidopsis thaliana] (TAIR:AT5G42040.1); similar to 26S proteasome regulatory particle non-ATPase subunit 12 [Camellia sinensis] (GB:ABI31652.1); contains InterPro domain 26S proteasome non-ATPase regulatory subunit Nin1/mts3; (InterPro:IPR006746); contains InterPro domain SAC3…	-0.188761	0.877359	0.416004	0.437058	1.35384	0.0722739	-0.0635713	0.956892	0.78193
AT4G02980	Tairlink	255412_at	auxin binding protein involved in cell elongation and cell division	-0.0362325	0.975198	0.899249	0.436924	1.35371	0.141821	-0.114367	0.923788	0.690168
AT4G27990	Tairlink	253857_at	YGGT family protein; similar to EMB1990 (EMBRYO DEFECTIVE 1990) [Arabidopsis thaliana] (TAIR:AT3G07430.1); similar to Os07g0185300 [Oryza sativa (japonica cultivar-group)] (GB:NP_001059065.1); similar to ycf19 (ISS) [Ostreococcus tauri] (GB:CAL52377.1); contains InterPro domain Protein of unknown function YGGT; (InterPro:IPR003425)	-0.123358	0.918048	0.737513	0.436833	1.35363	0.245709	-0.122261	0.918747	0.739754
AT2G05710	Tairlink	263348_at	aconitate hydratase, cytoplasmic, putative / citrate hydro-lyase/aconitase, putative; Identical to Aconitate hydratase 2, mitochondrial precursor (EC 4.2.1.3) (Citrate hydro-lyase 2) (Aconitase 2) (ACO2) [Arabidopsis Thaliana] (GB:Q9SIB9;GB:Q8L784); similar to aconitate hydratase, cytoplasmic / citrate hydro-lyase / aconitase (ACO) [Arabidopsis thaliana] (TAIR:AT4G35830.1); similar to aconitate h…	-0.0830403	0.944066	0.688658	0.436695	1.3535	0.0489154	0.42413	1.34176	0.0549152
AT1G77920	Tairlink	262137_at	bZIP family transcription factor; Identical to Transcription factor TGA7 (AtbZIP50) (TGA7) [Arabidopsis Thaliana] (GB:Q93ZE2;GB:Q9SH09); similar to TGA3 (TGA1a-related gene 3), DNA binding / calmodulin binding / transcription factor [Arabidopsis thaliana] (TAIR:AT1G22070.1); similar to TGA-type basic leucine zipper protein TGA1.1 [Phaseolus vulgaris] (GB:AAK84888.1); contains InterPro domain Euka…	0.321959	1.25003	0.323029	0.436678	1.35348	0.186214	0.341642	1.2672	0.295359
AT5G48580	Tairlink	248664_at	immunophilin (FKBP15-2)	0.00398333	1.00276	0.98611	0.436337	1.35316	0.0720856	-0.0710193	0.951965	0.756661
AT2G21190	Tairlink	264017_s_at	ER lumen protein retaining receptor family protein; similar to ER lumen protein retaining receptor family protein [Arabidopsis thaliana] (TAIR:AT4G38790.1); similar to ER lumen protein-retaining receptor-like [Oryza sativa (japonica cultivar-group)] (GB:BAD33333.1); contains InterPro domain ER lumen protein retaining receptor; (InterPro:IPR000133)	0.0341241	1.02393	0.918385	0.435983	1.35283	0.203388	-0.100362	0.932799	0.763462
AT1G48960	Tairlink	260766_at	universal stress protein (USP) family protein; similar to MRH6 (morphogenesis of root hair 6) [Arabidopsis thaliana] (TAIR:AT2G03720.1); similar to hypothetical protein [Oryza sativa (japonica cultivar-group)] (GB:BAB39882.1); contains InterPro domain UspA; (InterPro:IPR006016)	-0.108972	0.927249	0.723033	0.435889	1.35274	0.169608	0.29051	1.22307	0.351155
AT5G67340	Tairlink	246988_at	armadillo/beta-catenin repeat family protein / U-box domain-containing protein; similar to armadillo/beta-catenin repeat family protein / U-box domain-containing protein [Arabidopsis thaliana] (TAIR:AT2G23140.1); similar to arm repeat-containing protein [Nicotiana tabacum] (GB:AAO61490.1); contains InterPro domain Armadillo; (InterPro:IPR000225); contains InterPro domain Armadillo-like helical; (…	0.0626004	1.04435	0.834069	0.435208	1.35211	0.15955	0.331977	1.25874	0.276388
AT5G03660	Tairlink	250919_at	similar to unknown protein [Arabidopsis thaliana] (TAIR:AT3G09980.1); similar to Os04g0408600 [Oryza sativa (japonica cultivar-group)] (GB:NP_001052720.1); similar to hypothetical protein [Ipomoea trifida] (GB:AAS79606.1); similar to OSJNBa0042I15.15 [Oryza sativa (japonica cultivar-group)] (GB:CAE04893.2); contains InterPro domain Protein of unknown function DUF662; (InterPro:IPR007033)	-0.114285	0.92384	0.694567	0.435061	1.35197	0.148811	-0.138746	0.908308	0.634008
AT1G62300	Tairlink	264746_at	transcription factor WRKY6 (WRKY6)	0.0839724	1.05993	0.78002	0.434959	1.35187	0.161923	0.532341	1.44627	0.0920965
AT2G38640	Tairlink	257375_at	similar to unknown protein [Arabidopsis thaliana] (TAIR:AT5G41590.1); similar to hypothetical protein-like protein [Sorghum bicolor] (GB:AAO16698.1); contains InterPro domain Protein of unknown function DUF567; (InterPro:IPR007612)	-0.263638	0.832985	0.450983	0.4348	1.35172	0.221478	-0.0083545	0.994226	0.980749
AT3G53610	Tairlink	251960_at	GTPase AtRAB8 (atrab8)	-0.0572579	0.961089	0.852611	0.43455	1.35149	0.172421	0.0598508	1.04236	0.846027
AT3G14225	Tairlink	258364_at	Contains lipase signature motif and GDSL domain.	0.679468	1.60155	0.0951331	0.434226	1.35119	0.272358	0.03063	1.02146	0.936948
AT1G05570	Tairlink	263183_at	Encodes a callose synthase 1 catalytic subunit . Member of Glycosyltransferase Family- 48.	-0.0910997	0.938807	0.759115	0.433564	1.35057	0.158402	0.240678	1.18155	0.422426
AT3G18820	Tairlink	257754_at	AtRABG3f/AtRab7B (Arabidopsis Rab GTPase homolog G3f); GTP binding; similar to ATRAB7/ATRABG3E/AtRABG3e, GTP binding [Arabidopsis thaliana] (TAIR:AT1G49300.2); similar to unknown [Solanum tuberosum] (GB:ABB02623.1); contains InterPro domain Small GTP-binding protein domain; (InterPro:IPR005225); contains InterPro domain Ras small GTPase, Rab type; (InterPro:IPR003579); contains InterPro domain Si…	-0.179809	0.88282	0.674833	0.432884	1.34993	0.319555	-0.076026	0.948667	0.85885
AT2G38240	Tairlink	267147_at	oxidoreductase, 2OG-Fe(II) oxygenase family protein; similar to oxidoreductase, 2OG-Fe(II) oxygenase family protein [Arabidopsis thaliana] (TAIR:AT5G05600.1); similar to 2OG-Fe(II) oxygenase [Medicago truncatula] (GB:ABE94015.1); contains InterPro domain Isopenicillin N synthase; (InterPro:IPR002283); contains InterPro domain 2OG-Fe(II) oxygenase; (InterPro:IPR005123)	0.16923	1.12446	0.754794	0.432615	1.34968	0.428986	0.0938979	1.06725	0.862257
AT1G10370	Tairlink	264436_at	ATGSTU17/ERD9/GST30/GST30B (EARLY-RESPONSIVE TO DEHYDRATION 9, GLUTATHIONE S-TRANSFERASE 30, GLUTATHIONE S-TRANSFERASE 30B); glutathione transferase; similar to ATGSTU18 (GLUTATHIONE S-TRANSFERASE 29), glutathione transferase [Arabidopsis thaliana] (TAIR:AT1G10360.1); similar to glutathione S-transferase 1 [Papaver somniferum] (GB:AAF22517.1); contains InterPro domain Thioredoxin-like fold; (Inte…	0.104871	1.0754	0.884733	0.432453	1.34953	0.552318	-0.232213	0.851328	0.748558
AT5G19140	Tairlink	249922_at	auxin/aluminum-responsive protein, putative; similar to unknown protein [Arabidopsis thaliana] (TAIR:AT5G43830.1); similar to aluminum-induced [Brassica napus] (GB:BAA25999.1); contains domain ASPARAGINE SYNTHETASE (PTHR11772); contains domain no description (G3D.3.60.20.10); contains domain N-terminal nucleophile aminohydrolases (Ntn hydrolases) (SSF56235)	0.116644	1.08421	0.788599	0.432426	1.3495	0.32787	-0.0246064	0.983089	0.954838
AT3G47810	Tairlink	252385_at	Homolog of yeast retromer subunit VPS29. Part of a retromer-like protein complex involved in endosome to lysosome protein transport.	0.035806	1.02513	0.860563	0.432339	1.34942	0.0480789	0.153107	1.11196	0.456789
AT5G10520	Tairlink	250443_at	protein kinase family protein; similar to protein kinase, putative [Arabidopsis thaliana] (TAIR:AT5G65530.1); similar to putative receptor protein kinase PERK1 [Oryza sativa (japonica cultivar-group)] (GB:BAD45880.1); similar to Os06g0663900 [Oryza sativa (japonica cultivar-group)] (GB:NP_001058295.1); contains InterPro domain Protein kinase-like; (InterPro:IPR011009); contains InterPro domain Pr…	-0.143788	0.905139	0.737724	0.432242	1.34933	0.321634	1.91525	3.7718	0.000420419
AT1G21370	Tairlink	260899_at	similar to H0315A08.13 [Oryza sativa (indica cultivar-group)] (GB:CAH67583.1)	-0.0843957	0.94318	0.537263	0.432232	1.34932	0.00575318	0.076113	1.05417	0.577455
AT1G64750	Tairlink	262876_at	ATDSS1(I); Identical to Probable 26 proteasome complex subunit sem1-1 [Arabidopsis Thaliana] (GB:Q9XIR8); similar to ATDSS1(V) (ARABIDOPSIS DSS1 HOMOLOG ON CHROMOSOME V) [Arabidopsis thaliana] (TAIR:AT5G45010.1); similar to Os01g0316800 [Oryza sativa (japonica cultivar-group)] (GB:NP_001042880.1); similar to Os01g0273000 [Oryza sativa (japonica cultivar-group)] (GB:NP_001042712.1); similar to hyp…	-0.227735	0.853975	0.452244	0.432096	1.34919	0.164109	-0.191579	0.875647	0.525962
AT2G15760	Tairlink	265479_at	calmodulin-binding protein; similar to AR781 [Arabidopsis thaliana] (TAIR:AT2G26530.2); similar to conserved hypothetical protein [Medicago truncatula] (GB:ABE83385.1); contains InterPro domain Protein of unknown function DUF1645; (InterPro:IPR012442)	0.193947	1.14389	0.383751	0.431994	1.3491	0.0645392	0.470869	1.38594	0.0461517
AT2G19650	Tairlink	265939_at	DC1 domain-containing protein; similar to DC1 domain-containing protein [Arabidopsis thaliana] (TAIR:AT2G19660.1); similar to DC1 domain-containing protein [Arabidopsis thaliana] (TAIR:AT5G37620.1); similar to DC1 domain-containing protein [Arabidopsis thaliana] (TAIR:AT2G04680.1); similar to DC1 domain-containing protein [Brassica oleracea] (GB:ABD65623.1); contains InterPro domain Zinc finger, …	-0.0562217	0.96178	0.729675	0.431947	1.34905	0.0166357	0.346437	1.27142	0.0470126
AT1G54990	Tairlink	256322_at	auxin response mutant (AXR4)	-0.267127	0.830973	0.258159	0.431537	1.34867	0.0773262	0.1106	1.07968	0.633307
AT1G69870	Tairlink	260410_at	proton-dependent oligopeptide transport (POT) family protein; similar to proton-dependent oligopeptide transport (POT) family protein [Arabidopsis thaliana] (TAIR:AT1G27080.1); similar to Os03g0687000 [Oryza sativa (japonica cultivar-group)] (GB:NP_001050937.1); similar to nitrate transporter NRT1-5 [Glycine max] (GB:BAB19760.1); similar to Os01g0913300 [Oryza sativa (japonica cultivar-group)] (G…	-0.433247	0.740593	0.292883	0.43122	1.34837	0.29506	0.166765	1.12254	0.68055
AT1G50430	Tairlink	261865_at	Mutants are defective in Brassinosteroid biosynthesis (delta7-sterol-C7 reduction step) and have a dwarf phenotype.	-0.0449538	0.969321	0.855382	0.431127	1.34829	0.0961764	0.10026	1.07197	0.685085
AT4G23210	Tairlink	254243_at	protein kinase family protein; similar to protein kinase family protein [Arabidopsis thaliana] (TAIR:AT4G23300.1); similar to CRK11 (CYSTEINE-RICH RLK11), kinase [Arabidopsis thaliana] (TAIR:AT4G23190.1); similar to receptor-like protein kinase homolog RK20-1 [Phaseolus vulgaris] (GB:AAD21872.1); contains InterPro domain Protein kinase-like; (InterPro:IPR011009); contains InterPro domain Protein …	0.0236638	1.01654	0.948503	0.430858	1.34803	0.250728	0.317956	1.24656	0.391677
AT4G32040	Tairlink	253466_at	A member of Class II KN1-like homeodomain transcription factors factors (together with KNAT3 and KNAT4), with greatest homology to the maize knox1 homeobox protein. Regulates photomorphogenic responses and represses late steps in gibberellin biosynthesis. KNAT5 promoter activity showed cell-type specific pattern along longitudinal root axis, primarily in the epidermis of the distal end of primary…	-0.0943763	0.936677	0.794954	0.4301	1.34733	0.247002	-0.0373398	0.97445	0.918021
AT2G47640	Tairlink	266482_at	small nuclear ribonucleoprotein D2, putative / snRNP core protein D2, putative / Sm protein D2, putative; similar to unknown protein [Arabidopsis thaliana] (TAIR:AT3G62840.1); similar to Os05g0314100 [Oryza sativa (japonica cultivar-group)] (GB:NP_001055168.1); similar to putative small nuclear ribonucleoprotein D2 [Oryza sativa (japonica cultivar-group)] (GB:AAV32147.1); contains InterPro domain…	-0.225148	0.855507	0.304885	0.429555	1.34682	0.0612191	-0.166137	0.891226	0.445162
AT2G22780	Tairlink	266457_at	encodes an peroxisomal NAD-malate dehydrogenase that is involved in fatty acid beta-oxidation through providing NAD to the process of converting fatty acyl CoA to acetyl CoA.	-0.21622	0.860818	0.467418	0.429203	1.34649	0.159917	0.0671238	1.04763	0.82002
AT5G48810	Tairlink	248682_at	Encodes a cytochrome b5 isoform.	-0.16164	0.894008	0.624622	0.428914	1.34622	0.205183	-0.115915	0.922797	0.725126
AT1G35560	Tairlink	262028_at	TCP family transcription factor, putative; similar to TCP family transcription factor, putative [Arabidopsis thaliana] (TAIR:AT1G72010.1); similar to TCP transcription factor [Medicago truncatula] (GB:ABE87744.1); contains InterPro domain TCP transcription factor; (InterPro:IPR005333)	-0.0938686	0.937007	0.677201	0.428884	1.34619	0.0719768	0.300118	1.23125	0.195162
AT4G04540	Tairlink	255344_s_at	protein kinase family protein; similar to protein kinase family protein [Arabidopsis thaliana] (TAIR:AT4G04570.1); similar to protein kinase family protein [Arabidopsis thaliana] (TAIR:AT4G04490.1); similar to protein kinase family protein [Arabidopsis thaliana] (TAIR:AT4G04510.1); similar to receptor-like protein kinase homolog RK20-1 [Phaseolus vulgaris] (GB:AAD21872.1); contains InterPro domai…	0.0076096	1.00529	0.97918	0.428614	1.34594	0.156254	0.301935	1.2328	0.309368
AT4G02420	Tairlink	255503_at	lectin protein kinase, putative; similar to lectin protein kinase, putative [Arabidopsis thaliana] (TAIR:AT3G53810.1); similar to lectin protein kinase family protein [Arabidopsis thaliana] (TAIR:AT4G02410.1); similar to RLK (RECEPTOR LECTIN KINASE), kinase [Arabidopsis thaliana] (TAIR:AT2G37710.1); similar to receptor kinase Lecrk [Gossypium hirsutum] (GB:AAP47579.1); similar to lectin-like rece…	-0.297425	0.813704	0.480609	0.428613	1.34594	0.313908	-0.291496	0.817055	0.489251
AT2G36580	Tairlink	263922_s_at	pyruvate kinase, putative; similar to pyruvate kinase, putative [Arabidopsis thaliana] (TAIR:AT3G52990.1); similar to Pyruvate kinase [Medicago truncatula] (GB:ABE80121.1); similar to pyruvate kinase-like [Deschampsia antarctica] (GB:AAM22747.1); similar to pyruvate kinase family protein, expressed [Oryza sativa (japonica cultivar-group)] (GB:ABA96475.1); contains InterPro domain Pyruvate kinase,…	-0.44498	0.734594	0.13809	0.428531	1.34586	0.152147	0.270764	1.20645	0.355196
AT2G31090	Tairlink	266476_at	similar to unknown protein [Arabidopsis thaliana] (TAIR:AT2G20562.1); similar to hypothetical protein MtrDRAFT_AC135231g3v1 [Medicago truncatula] (GB:ABE82887.1)	0.10291	1.07394	0.712808	0.428528	1.34586	0.139604	0.0885313	1.06329	0.751354
AT5G62575	Tairlink	247434_at	similar to unknown protein [Arabidopsis thaliana] (TAIR:AT3G47833.1); similar to Os09g0382500 [Oryza sativa (japonica cultivar-group)] (GB:NP_001063065.1)	0.139761	1.10172	0.485286	0.428356	1.3457	0.0449324	-0.0620349	0.957912	0.755117
AT1G69450	Tairlink	256294_at	similar to HYP1 (HYPOTHETICAL PROTEIN 1) [Arabidopsis thaliana] (TAIR:AT3G01100.1); similar to Protein of unknown function DUF221 [Medicago truncatula] (GB:ABE86757.1); similar to Os12g0582800 [Oryza sativa (japonica cultivar-group)] (GB:NP_001067142.1); contains InterPro domain Protein of unknown function DUF221; (InterPro:IPR003864)	-0.152224	0.899862	0.423414	0.428241	1.34559	0.0355786	0.182248	1.13465	0.340191
AT5G28630	Tairlink	246108_at	glycine-rich protein; similar to unknown protein [Arabidopsis thaliana] (TAIR:AT5G28610.1); similar to RPGR [Rattus norve (GB:AAX49610.1)	0.107155	1.0771	0.850889	0.427838	1.34522	0.457077	-0.387081	0.764675	0.500303
AT2G17760	Tairlink	264619_at	aspartyl protease family protein; similar to aspartyl protease family protein [Arabidopsis thaliana] (TAIR:AT3G51330.1); similar to Os04g0228000 [Oryza sativa (japonica cultivar-group)] (GB:NP_001052287.1); similar to H0209A05.1 [Oryza sativa (indica cultivar-group)] (GB:CAH66084.1); contains InterPro domain Peptidase A1, pepsin; (InterPro:IPR001461); contains InterPro domain Peptidase aspartic, …	-0.135426	0.910401	0.311995	0.427727	1.34511	0.00497338	0.030465	1.02134	0.816992
AT5G20180	Tairlink	246073_at	ribosomal protein L36 family protein; similar to Os03g0811800 [Oryza sativa (japonica cultivar-group)] (GB:NP_001051675.1); similar to Ribosomal protein L36 [Lactobacillus reuteri 100-23] (GB:ZP_01275107.1); contains InterPro domain Ribosomal protein L36; (InterPro:IPR000473)	-0.0571347	0.961171	0.856331	0.427718	1.3451	0.188611	-0.0581454	0.960498	0.853821
AT3G15260	Tairlink	257050_at	protein phosphatase 2C, putative / PP2C, putative; similar to protein phosphatase 2C, putative / PP2C, putative [Arabidopsis thaliana] (TAIR:AT4G28400.1); similar to protein phosphatase type 2C [Lotus japonicus] (GB:AAD17805.1); contains InterPro domain Protein phosphatase 2C-like; (InterPro:IPR001932)	-0.197991	0.871764	0.37211	0.427631	1.34502	0.0659	0.0651748	1.04621	0.766052
AT3G27110	Tairlink	257791_at	peptidase M48 family protein; similar to peptidase M48-like [Oryza sativa (japonica cultivar-group)] (GB:BAD87359.1); similar to Os01g0970700 [Oryza sativa (japonica cultivar-group)] (GB:NP_001045528.1); contains InterPro domain Peptidase M48, Ste24p; (InterPro:IPR001915)	-0.0733127	0.950453	0.673653	0.427545	1.34494	0.0246705	0.180748	1.13347	0.306642
AT2G32190	Tairlink	265670_s_at	similar to unknown protein [Arabidopsis thaliana] (TAIR:AT2G32210.1)	0.163477	1.11998	0.703898	0.427197	1.34462	0.327664	-0.332165	0.794343	0.443577
AT4G34120	Tairlink	253282_at	LEJ1 (LOSS OF THE TIMING OF ET AND JA BIOSYNTHESIS 1); similar to LEJ2 (LOSS OF THE TIMING OF ET AND JA BIOSYNTHESIS 2) [Arabidopsis thaliana] (TAIR:AT4G36910.1); similar to CBS [Medicago truncatula] (GB:ABE82274.1); contains InterPro domain CBS; (InterPro:IPR000644)	-0.0964649	0.935322	0.565745	0.427009	1.34444	0.0204718	0.0365631	1.02567	0.826818
	Tairlink	259936_at		-0.310537	0.806341	0.124284	0.427005	1.34444	0.0409612	0.297744	1.22922	0.139282
AT4G13270	Tairlink	254765_at	similar to unknown protein [Arabidopsis thaliana] (TAIR:AT1G52330.1); similar to Os03g0696000 [Oryza sativa (japonica cultivar-group)] (GB:NP_001050978.1); similar to hypothetical protein [Oryza sativa (japonica cultivar-group)] (GB:AAO19373.1)	-0.298108	0.813319	0.518152	0.42687	1.34431	0.358469	-0.0620095	0.957929	0.892315
AT3G46060	Tairlink	252514_at	small GTP-binding protein (ara-3)	-0.142517	0.905937	0.564712	0.426323	1.3438	0.0989972	0.0728515	1.05179	0.767498
AT3G54840	Tairlink	251817_at	Encodes a novel Rab-like GTP-ase that is localized to the peripheral membrane of the endosome.	0.0034534	1.0024	0.991283	0.425819	1.34333	0.1914	-0.0495858	0.966214	0.875405
AT1G07890	Tairlink	261412_at	Encodes a cytosolic ascorbate peroxidase APX1. Ascorbate peroxidases are enzymes that scavenge hydrogen peroxide in plant cells. Eight types of APX have been described for Arabidopsis: three cytosolic (APX1, APX2, APX6), two chloroplastic types (stromal sAPX, thylakoid tAPX), and three microsomal (APX3, APX4, APX5) isoforms. At least part of the induction of heat shock proteins during light stres…	0.125857	1.09116	0.474224	0.425257	1.34281	0.0258532	0.210673	1.15723	0.238347
AT1G24180	Tairlink	264871_at	Arabidopsis thaliana pyruvate dehydrogenase E1a-like subunit. 81% identical to a previously characterized Arabidopsis mitochondrial PDH E1a-subunit, At1g59900	-0.20403	0.868122	0.445545	0.425102	1.34267	0.123819	0.264309	1.20106	0.326342
AT5G64370	Tairlink	247275_at	PYD3 encodes a beta-ureidopropionase which, when expressed in E. coli, has been shown to convert beta-ureidopropionate into beta-alanine.	-0.193617	0.874411	0.283367	0.425066	1.34263	0.0277633	0.160828	1.11793	0.369888
AT2G30250	Tairlink	267246_at	member of WRKY Transcription Factor; Group I	-0.135428	0.9104	0.779627	0.424934	1.34251	0.385701	0.0540206	1.03815	0.911028
AT2G39725	Tairlink	245064_at	complex 1 family protein / LVR family protein; similar to Os08g0278600 [Oryza sativa (japonica cultivar-group)] (GB:NP_001061438.1); similar to unknown protein [Oryza sativa (japonica cultivar-group)] (GB:BAC99750.1); contains InterPro domain Complex 1 LYR protein; (InterPro:IPR008011)	-0.0996395	0.933266	0.642564	0.424737	1.34233	0.0622267	0.0206004	1.01438	0.923276
AT1G30640	Tairlink	263222_at	protein kinase, putative; similar to kinase [Arabidopsis thaliana] (TAIR:AT2G20470.1); similar to protein kinase, putative [Arabidopsis thaliana] (TAIR:AT3G23310.1); similar to protein kinase family protein [Arabidopsis thaliana] (TAIR:AT4G14350.2); similar to protein kinase [Triticum aestivum] (GB:BAD19066.1); similar to Ser/Thr protein kinase [Lotus japonicus] (GB:BAD95893.1); similar to protei…	-0.00363069	0.997487	0.989645	0.424697	1.34229	0.144014	0.166029	1.12197	0.555289
AT1G67620	Tairlink	260200_at	similar to AGR_C_5039p, putative, expressed [Oryza sativa (japonica cultivar-group)] (GB:ABG21940.1); contains InterPro domain Iojap-related protein; (InterPro:IPR004394)	-0.139978	0.907533	0.543558	0.424006	1.34165	0.0797589	-0.123093	0.918217	0.592679
AT2G47170	Tairlink	263321_at	Gene encoding ADP-ribosylation factor and similar to other ARFs and ARF-like proteins. Members of this family are known to be essential for vesicle coating and uncoating and functions in GTP-binding. The gene is shown to play a role in cell division, cell expansion and cellulose production using antisense construct.	-0.00207643	0.998562	0.993471	0.423928	1.34158	0.110567	-0.0852933	0.942593	0.737283
AT3G03890	Tairlink	259342_at	FMN binding; similar to FMN binding [Arabidopsis thaliana] (TAIR:AT3G21140.1); similar to root border cell-specific protein [Pisum sativum] (GB:AAF61443.1); contains InterPro domain Pyridoxamine 5&apos; (InterPro:IPR011576); contains InterPro domain FMN-binding split barrel; (InterPro:IPR009002)	-0.203604	0.868379	0.533817	0.423573	1.34124	0.205374	-0.134858	0.91076	0.679094
AT2G16700	Tairlink	265354_at	Encodes actin depolymerizing factor 5 (ADF5).	-0.0212411	0.985385	0.926418	0.42321	1.34091	0.0815001	-0.0872894	0.94129	0.704977
AT1G23130	Tairlink	264899_at	Bet v I allergen family protein; similar to Bet v I allergen family protein [Arabidopsis thaliana] (TAIR:AT1G70840.1); similar to major latex-like protein [Prunus persica] (GB:AAK14060.1); contains InterPro domain Bet v I allergen; (InterPro:IPR000916)	-0.116317	0.92254	0.801262	0.423147	1.34085	0.366275	-0.365212	0.776355	0.433846
AT4G09570	Tairlink	255039_at	Encodes a member of Calcium Dependent Protein Kinase (CDPK) gene family.	0.00712414	1.00495	0.960963	0.422927	1.34065	0.0101138	0.0635032	1.045	0.663679
AT4G29900	Tairlink	253702_at	one of the type IIB calcium pump isoforms. encodes an autoinhibited Ca(2+)-ATPase that contains an N-terminal calmodulin binding autoinhibitory domain.	-0.369773	0.773904	0.253795	0.42291	1.34063	0.19488	0.442581	1.35903	0.176091
AT2G18040	Tairlink	265818_at	phosphorylation-specific peptidyl prolyl cis/trans isomerase (PPIase) with specificity for phosphoserine-proline bonds	0.0142227	1.00991	0.947417	0.422893	1.34061	0.065196	-0.121497	0.919233	0.575286
AT2G18740	Tairlink	266074_at	small nuclear ribonucleoprotein E, putative / snRNP-E, putative / Sm protein E, putative; similar to small nuclear ribonucleoprotein E, putative / snRNP-E, putative / Sm protein E, putative [Arabidopsis thaliana] (TAIR:AT4G30330.1); similar to Os02g0126700 [Oryza sativa (japonica cultivar-group)] (GB:NP_001045754.1); similar to ENSANGP00000022836 [Anopheles gambiae str. PEST] (GB:XP_311506.3); co…	-0.431164	0.741663	0.177814	0.422658	1.34039	0.185991	-0.168355	0.889857	0.58866
AT1G54120	Tairlink	263151_at	similar to unknown protein [Arabidopsis thaliana] (TAIR:AT3G14060.1)	0.00833021	1.00579	0.976443	0.422653	1.34039	0.148981	-0.168167	0.889972	0.553578
AT3G57700	Tairlink	251621_at	protein kinase, putative; similar to protein kinase, putative [Arabidopsis thaliana] (TAIR:AT3G57770.1); similar to OSJNba0093F12.22 [Oryza sativa (japonica cultivar-group)] (GB:CAE03948.3); similar to Protein kinase; Type I EGF [Medicago truncatula] (GB:ABD28548.1); similar to Os04g0599000 [Oryza sativa (japonica cultivar-group)] (GB:NP_001053747.1); contains InterPro domain Protein kinase-like;…	0.147829	1.1079	0.551379	0.42251	1.34026	0.102497	0.0362463	1.02544	0.883188
AT5G63410	Tairlink	247383_at	leucine-rich repeat transmembrane protein kinase, putative; similar to leucine-rich repeat transmembrane protein kinase, putative [Arabidopsis thaliana] (TAIR:AT5G14210.1); similar to Protein kinase [Medicago truncatula] (GB:ABE78913.1); contains InterPro domain Protein kinase-like; (InterPro:IPR011009); contains InterPro domain Leucine-rich repeat; (InterPro:IPR001611); contains InterPro domain …	-0.150002	0.90125	0.46397	0.422311	1.34007	0.0519474	0.0729731	1.05188	0.719697
AT4G29660	Tairlink	253691_at	EMB2752 (EMBRYO DEFECTIVE 2752); similar to hypothetical protein MtrDRAFT_AC146632g4v2 [Medicago truncatula] (GB:ABE85807.1); contains domain gb def: Hypothetical protein T16L4.170 (Hypothetical protein At4g29660; T16L4.170) (PTHR19317:SF1); contains domain PRENYLATED RAB ACCEPTOR 1-RELATED (PTHR19317)	-0.155857	0.897599	0.357065	0.422238	1.34	0.0214858	0.136848	1.0995	0.417136
AT5G23020	Tairlink	249867_at	methylthioalkymalate synthase-like. Also known as 2-isopropylmalate synthase (IMS2).	-0.177103	0.884478	0.784183	0.421854	1.33965	0.516756	0.871132	1.8291	0.190833
AT2G32240	Tairlink	265679_at	similar to unknown protein [Arabidopsis thaliana] (TAIR:AT1G05320.3); similar to kinesin, putative [Leishmania major] (GB:CAJ04095.1); similar to OSIGBa0126B18.8 [Oryza sativa (indica cultivar-group)] (GB:CAH66915.1); similar to OSJNBa0008M17.5 [Oryza sativa (japonica cultivar-group)] (GB:CAE04334.2); contains InterPro domain Prefoldin; (InterPro:IPR009053); contains InterPro domain Spectrin repe…	-0.423481	0.745624	0.268874	0.421434	1.33926	0.271098	0.678688	1.60068	0.0859484
AT1G75510	Tairlink	262950_at	transcription initiation factor IIF beta subunit (TFIIF-beta) family protein; similar to ATP binding / RNA polymerase II transcription factor [Arabidopsis thaliana] (TAIR:AT3G52270.1); similar to putative transcription initiation factor IIF beta subunit [Oryza sativa (japonica cultivar-group)] (GB:BAD82068.1); contains InterPro domain Transcription Factor IIF, Rap30/Rap74, interaction; (InterPro:…	0.0566725	1.04006	0.626942	0.421413	1.33924	0.00229275	0.0751152	1.05345	0.520755
AT4G26160	Tairlink	253990_at	thioredoxin family protein; Identical to Thioredoxin-like 2, chloroplast precursor [Arabidopsis Thaliana] (GB:Q8LEK4;GB:Q9SZI7;GB:Q9XFI0); similar to thioredoxin family protein [Arabidopsis thaliana] (TAIR:AT4G29670.1); similar to Os05g0200100 [Oryza sativa (japonica cultivar-group)] (GB:NP_001054880.1); similar to Thioredoxin domain 2 [Medicago truncatula] (GB:ABE79237.1); contains InterPro doma…	0.0777416	1.05536	0.742249	0.421168	1.33901	0.0901043	-0.0123465	0.991479	0.958267
AT1G34130	Tairlink	256029_at	Encodes homolog of yeast STT3, a subunit of oligosaccharyltransferase.	-0.111752	0.925463	0.674595	0.421088	1.33894	0.127978	-0.0510386	0.965241	0.847565
AT4G12280	Tairlink	254833_s_at	copper amine oxidase family protein; similar to copper amine oxidase, putative [Arabidopsis thaliana] (TAIR:AT4G12290.1); similar to amine oxidase [Canavalia lineata] (GB:AAD49420.1); contains InterPro domain Copper amine oxidase; (InterPro:IPR000269)	0.0111051	1.00773	0.973801	0.421038	1.33889	0.225221	0.417338	1.33546	0.229117
AT4G30530	Tairlink	253606_at	defense-related protein, putative; similar to defense-related protein, putative [Arabidopsis thaliana] (TAIR:AT2G23960.1); similar to defense-related protein [Brassica carinata] (GB:AAK50344.1); contains InterPro domain Glutamine amidotransferase class-I; (InterPro:IPR000991)	-0.159175	0.895537	0.526355	0.420906	1.33877	0.107335	0.236928	1.17848	0.349728
AT5G41400	Tairlink	249306_at	zinc finger (C3HC4-type RING finger) family protein; similar to zinc finger (C3HC4-type RING finger) family protein [Arabidopsis thaliana] (TAIR:AT1G63840.1); similar to Os02g0681200 [Oryza sativa (japonica cultivar-group)] (GB:NP_001047745.1); similar to Zinc finger, RING-type; RINGv [Medicago truncatula] (GB:ABD28706.1); similar to Os04g0579200 [Oryza sativa (japonica cultivar-group)] (GB:NP_00…	-0.294502	0.815354	0.445391	0.420853	1.33872	0.280505	0.379172	1.3006	0.329054
AT4G18880	Tairlink	254592_at	member of Heat Stress Transcription Factor (Hsf) family	0.125963	1.09124	0.803844	0.420738	1.33861	0.411869	0.34708	1.27198	0.496812
AT5G13190	Tairlink	250289_at	similar to LITAF-domain-containing protein [Pisum sativum] (GB:AAY40471.1); similar to Os02g0515600 [Oryza sativa (japonica cultivar-group)] (GB:NP_001046956.1); contains InterPro domain LPS-induced tumor necrosis factor alpha factor; (InterPro:IPR006629)	0.00693316	1.00482	0.984217	0.420697	1.33857	0.241503	0.141693	1.1032	0.686855
	Tairlink	267348_at		0.13986	1.1018	0.339702	0.420687	1.33856	0.00984458	0.0399605	1.02809	0.781863
AT5G58030	Tairlink	247842_at	transport protein particle (TRAPP) component Bet3 family protein; similar to SPP30 [Solanum chacoense] (GB:AAD34459.1); similar to Os01g0708600 [Oryza sativa (japonica cultivar-group)] (GB:NP_001044028.1); contains InterPro domain Transport protein particle (TRAPP) component, Bet3; (InterPro:IPR007194)	0.0682291	1.04843	0.799408	0.420244	1.33815	0.132481	-0.146842	0.903226	0.585999
AT2G44100	Tairlink	267236_at	GDP dissociation inhibitor involved in vesicular membrane traffic	-0.115661	0.922959	0.619977	0.420236	1.33815	0.0861935	0.0133149	1.00927	0.95428
AT3G26420	Tairlink	256869_at	Zinc finger-containing glycine-rich RNA-binding protein. Cold-inducible. Contributes to the enhancement of freezing tolerance.	-0.144391	0.904761	0.517036	0.4202	1.33811	0.0730738	0.135911	1.09879	0.541609
[truncated: 21,748 more rows]

## Sheet: B) 8 or 12hpi vs 0h
B) Microarray analysis of 8 or 12 hpi vs. 0 h for mlo2-5 mlo6-2 mlo12-1 and Col-0.
Changes considered as significantly ( P≤ 0.05) induced (> 2-fold or > 1-fold log) are marked in red.
Changes considered as significantly ( P≤ 0.05) repressed (< 0.5-fold or < -1-fold log) are marked in green.
[truncated: 22,813 more rows]

## Sheet: C) defense-realted GO genes 
C) Genes induced in mlo2-5 mlo6-2 mlo12-1 vs. Col-0 associated with GO terms related to defense (according to PANTHER)
[truncated: 88 more rows]
